# Supplementary material for: 6-Methyl-5-hepten-2-one promotes programmed cell death during superficial scald development in pear
Source: Mol Hortic. 2024 Aug 27;4:32. doi: 10.1186/s43897-024-00107-1 (PMC11348602; doi:10.1186/s43897-024-00107-1)
Supplement: Supplementary file 1 — Supplementary Material 1: Table S1. Primers used in this study. Table S2. Expression profiles (FPKMs) of 146 PCD-related genes during cold storage of pear fruit based on the transcriptome result of Experiment II. ‘Dangshansuli’ fruits were randomly divided into three treatments: H2O dipping (control), MHO fumigation, and DPA dipping. The samples were collected every 60 d followed by a 7-d shelf life at 25 ℃. 146 PCD-related genes were identified based on transcriptome annotation. Data, adapted from transcriptome assay, present the mean value of three biological replicates. Table S3. Information of PbrCNGC1, PbrGnai1, PbrACD6, and PbrSOBIR1. Physio-biochemical parameters of proteins were calculated by the ProtParam tool (Zhang et al. 2021). Subcellular localizationswere predicted by the ProtComp v. 9.0 database (Zhao et al. 2018). The conserved domains were identified by the SMART database (Zhang et al. 2021). Table S4. Information on W-boxes, G-boxes, and MYB-binding sites in PbrCNGC1, PbrGnai1, PbrACD6, and PbrSOBIR1promoters. W-boxes, G-boxes, and MYB-binding sites in PbrCNGC1, PbrGnai1, and PbrACD6 promoters were predicted by the PlantCARE database (Zhang et al. 2021). Table S5. Expression profiles (FPKMs) of TFs during cold storage of pear fruit. ‘Dangshansuli’ fruits were randomly divided into three treatments: H2O dipping (control), MHO fumigation, and DPA dipping. The samples were collected every 60 d followed by a 7-d shelf life at 25 ℃. Data adapted from transcriptome assay, present the mean value of three biological replicates. Table S6. Possible binding sites of TFs in the promoters of PbrCNGC1, PbrGnai1, PbrACD6, and PbrSOBIR1. The homologous proteins of PbrWRKYs, PbrbZIPs, and PbrMYBs from Arabidopsis were identified with the aid of the Plant Transcription Factor Database (http://planttfdb.gao-lab.org/prediction.php). Afterwards, the possible binding sites of the homologous proteins from Arabidopsis in the promoters of PbrCNGC1, PbrGnai1, and PbrACD6 we [file 43897_2024_107_MOESM1_ESM.xlsx]

## Sheet: Table S1
	Table S1 Primers used in this study
	Gene name		Gene ID	Purpose
				Primer sequence
	RT-qPCR
		PbrCNGC1	Pbr013608.1	F	AATAACGAAGTGCTGGGGAGAAG	R	GCCTGTTATCGAAACAGCAAGTG
		PbrGnai1	Pbr029287.1	F	GAAAAGCGGTGAAGTATATCGACTC	R	CACTCGCAGACGTTAAGTTGTACG
		PbrACD6	Pbr027364.1	F	CATGTCGCAGTTCAGTTCGGA	R	CACGCCAATGTTCGTGTTCAC
		PbrSOBIR1	Pbr024019.1	F	GGTCACAACAAACTCGTTGACC	R	GCGAAAGGAACGAATGGTAGC
		PbrMYB7	Pbr009229.1	F	CCTGAAGAGGATGAGATCTTGCG	R	GATTATGCCACCTTTCCCGAC
		PbrbZIP36	Pbr015119.3	F	CGATTGGGATCTTTGGTTAGAGG	R	GGTCGTAGTACTCGTTGTTAGC
		PbrWRKY2	Pbr018725.1	F	CCTCAACAAAACCAGCAACAATC	R	GAGAGTTGGTAGCTGAAGTTGG
		PbrWRKY34	Pbr019030.1	F	GCTGAAGTTACACTAATAGCCCCG	R	GGGAAGAAGCCATTTGTTGTACC
		PbrWRKY39	Pbr029646.1	F	GACAACAACTCAAACAAGCAGCAG	R	CATCTCCATCAGACCCTAATTTCGG
		PbrWRKY88	Pbr015939.1	F	GAACCTCCTCACAAGCAACATG	R	GCTCCAGTTGTTGGAGATTCAAG
		PbrTubulin	Pbr028019.1	F	GGTTCGTAAGGAGGCGGAGAATTG	R	GGCAGCAGGTAACTCCAGACATTG
	Subcellular localization
		PbrSOBIR1	Pbr024019.1	F	acgggggacgagctcggtaccATGGCAGCCATATCCGGC	R	caccatggtgtcgactctagaGTGTATGCTGTCTCAAATCAAGCAC
		PbrCNGC1	Pbr013608.1	F	acgggggacgagctcggtaccATGGCCATGGAGGTTCAAATTC	R	caccatggtgtcgactctagaATAGACGCCACAGCCAGAGGA
		PbrWRKY2	Pbr018725.1	F	acgggggacgagctcggtaccATGGAGAACTGCAATATACATTGGG	R	caccatggtgtcgactctagaGGAAAAGAATCCTGGACCGTC
		PbrWRKY34	Pbr019030.1	F	acgggggacgagctcggtaccATGGACTCAACGCGGGTGA	R	caccatggtgtcgactctagaCCATTTTCGGGCCATAG
		PbrWRKY39	Pbr029646.1	F	acgggggacgagctcggtaccATGTCAAATGAGAAGAAAAACCCTT	R	caccatggtgtcgactctagaTGGCTCTTGCTTGTGACTAAATG
	Dual-Luciferase reporter assay
		PbrCNGC1pro	Pbr013608.1	pro-F	gtcgacggtatcgataagcttGTTCAAGAACTAGACCGAACTGTTCA	pro-R	cgctctagaactagtggatccTTGCCAGTGCCTCAAATTCTAAC
		PbrGnai1pro	Pbr029287.1	pro-F	gtcgacggtatcgataagcttCCAAGGGGAAGAGATCTCCTACG	pro-R	cgctctagaactagtggatccGACAGCATAAACAGTGCACGAC
		PbrSOBIR1pro	Pbr024019.1	pro-F	gtcgacggtatcgataagcttGTGTTGACTTGACCGATGGAGAT	pro-R	cgctctagaactagtggatccGGACCAGTTCATACTTGTTGGTTG
		PbrGnai1promut		pro-F	gtcgacggtatcgataagcttCCAAGGGGAAGAGATCTCCTACG	pro-R	TAAATCAAAAATTTAGCACCAAC
				pro-F	GTTGGTGCTAAATTTTTGATTTA	pro-R	cgctctagaactagtggatccGACAGCATAAACAGTGCACGAC
		PbrSOBIR1promut		pro-F	gtcgacggtatcgataagcttGTGTTGACTTGACCGATGGAGAT	pro-R	TGTGTTGACTTTAGCGATGGA
				pro-F	TCCATCGCTAAAGTCAACACA	pro-R	cgctctagaactagtggatccGGACCAGTTCATACTTGTTGGTTG
		PbrWRKY2	Pbr018725.1	F	ggtacccggggatccATGGAGAACTGCAATATACATTGGG	R	gctcaccatgtcgacTTAGGAAAAGAATCCTGGACCG
		PbrWRKY34	Pbr019030.1	F	ggtacccggggatccATGGACTCAACGCGGGTGA	R	gctcaccatgtcgacTCACCATTTTCGGGCCATAG
		PbrWRKY39	Pbr029646.1	F	ggtacccggggatccATGTCAAATGAGAAGAAAAACCCTT	R	gctcaccatgtcgacTCATGGCTCTTGCTTGTGACTAA
	Y1H assay	Y1H assay
		PbrGnai1pro	Pbr029287.1	pro-F	cttgaattcgagctcggtaccCAGATCTCTGCGTTTGAT	pro-R	atacagagcacatgcctcgagGGCAAAGATAATTAGTTAGC
		PbrSOBIR1pro	Pbr024019.1	pro-F	cttgaattcgagctcggtaccCGGCCAGAAACGTCCCAA	pro-R	atacagagcacatgcctcgagTCCTGTCCACCGTCGACTAGC
		PbrGnai1promut		pro-F	cttgaattcgagctcggtaccCAGATCTCTGCGTTTGAT	pro-R	TAAATCAAAAATTTAGCACCAAC
				pro-F	GTTGGTGCTAAATTTTTGATTTA	pro-R	atacagagcacatgcctcgagGGCAAAGATAATTAGTTAGC
		PbrSOBIR1promut		pro-F	cttgaattcgagctcggtaccCGGCCAGAAACGTCCCAA	pro-R	TGTGTTGACTTTAGCGATGGA
				pro-F	TCCATCGCTAAAGTCAACACA	pro-R	atacagagcacatgcctcgagTCCTGTCCACCGTCGACTAGC
		PbrWRKY2	Pbr018725.1	F	gccatggaggccagtgaattcATGGAGAACTGCAATATACATTGGG	R	cagctcgagctcgatggatccTTAGGAAAAGAATCCTGGACCG
		PbrWRKY34	Pbr019030.1	F	gccatggaggccagtgaattcATGGACTCAACGCGGGTGA	R	cagctcgagctcgatggatccTCACCATTTTCGGGCCATAG
		PbrWRKY39	Pbr029646.1	F	gccatggaggccagtgaattcATGTCAAATGAGAAGAAAAACCCTT	R	cagctcgagctcgatggatccTCATGGCTCTTGCTTGTGACTAA
	Gene function validation
		Gene overexpression
		PbrWRKY2	Pbr018725.1	F	ggtacccggggatccATGGAGAACTGCAATATACATTGGG	R	gctcaccatgtcgacTTAGGAAAAGAATCCTGGACCG
		PbrWRKY34	Pbr019030.1	F	ggtacccggggatccATGGACTCAACGCGGGTGA	R	gctcaccatgtcgacTCACCATTTTCGGGCCATAG
		PbrWRKY39	Pbr029646.1	F	ggtacccggggatccATGTCAAATGAGAAGAAAAACCCTT	R	gctcaccatgtcgacTCATGGCTCTTGCTTGTGACTAA
		Gene silence
		PbrWRKY2	Pbr018725.1	F	gtgagtaaggttaccgaattcCCAACGTTCCGATGAAGACC	R	cgtgagctcggtaccggatccGGAACAGTTCCTCACGAGTGTC
		PbrWRKY34	Pbr019030.1	F	gtgagtaaggttaccgaattcCCAGGGTTTATGTTCACACCG	R	cgtgagctcggtaccggatccGTAACTTCAGCTCGCTTACCAG
		PbrWRKY39	Pbr029646.1	F	gtgagtaaggttaccgaattcGAAGGTCAGCACAACCACCAG	R	cgtgagctcggtaccggatccCCATGGTCAGAAGCAGGTAGC

## Sheet: Table S2
		Table S2 Expression profiles (FPKMs) of 146 PCD-related genes during cold storage of pear fruit based on the transcriptome result of Experiment II
	Gene ID		Treatment/storage time (d)/gene expression abundance (FPKM)								Gene annotation
			0	60		120			180
				Control	DPA	Control	DPA	MHO	Control	DPA	COG_class	COG_class_annotation	GO_annotation	KEGG_annotation	KEGG_pathway_annotation	KOG_class	KOG_class_annotation	Pfam_annotation	Swiss-Prot_annotation	eggNOG_class	eggNOG_class_annotation	NR_annotation
		Pbr013608.1	0.1	0.393333	0.246667	1.24333	0.633333	1.97667	3.22667	1.44	--	--	Biological Process: transport (GO:0006810);;	K05391|0|pxb:103943450|K05391 cyclic nucleotide gated channel, other eukaryote | (RefSeq) cyclic nucleotide-gated ion channel 1-like	--	[PT]	Inorganic ion transport and metabolism;; Signal transduction mechanisms	Ion transport protein	Cyclic nucleotide-gated ion channel 1 OS=Arabidopsis thaliana OX=3702 GN=CNGC1 PE=1 SV=1	U	Intracellular trafficking, secretion, and vesicular transport	PREDICTED: cyclic nucleotide-gated ion channel 1-like [Pyrus x bretschneideri]
		Pbr029287.1	0.0466667	0.216667	0.03	0.37	0.173333	0.573333	0.756667	0.253333	--	--	Biological Process: G-protein coupled receptor signaling pathway, coupled to S1P second messenger (GO:0001789);; Molecular Function: GTPase activity (GO:0003924);; Molecular Function: signal transducer activity (GO:0004871);; Molecular Function: GTPase inhibitor activity (GO:0005095);; Molecular Function: GTP binding (GO:0005525);; Cellular Component: endoplasmic reticulum membrane (GO:0005789);;…	K19729|0|pxb:103929651|K19729 guanine nucleotide-binding protein G(t) subunit alpha 3 | (RefSeq) guanine nucleotide-binding protein alpha-1 subunit	--	[DT]	Cell cycle control, cell division, chromosome partitioning;; Signal transduction mechanisms	G-protein alpha subunit;; ADP-ribosylation factor family	Guanine nucleotide-binding protein alpha-1 subunit OS=Pisum sativum OX=3888 GN=GPA1 PE=2 SV=1	S	Function unknown	PREDICTED: guanine nucleotide-binding protein alpha-1 subunit [Pyrus x bretschneideri]
		Pbr027364.1	0.15	0.253333	0.15	1.13	0.276667	2.22333	2.74333	0.796667	[T]	Signal transduction mechanisms	Cellular Component: integral component of membrane (GO:0016021);;	--	--	[R]	General function prediction only	Ankyrin repeats (3 copies);; Ankyrin repeat;; Ankyrin repeats (many copies);; Ankyrin repeat;; Ankyrin repeats (many copies);; Domain of unknown function	Protein ACCELERATED CELL DEATH 6 OS=Arabidopsis thaliana OX=3702 GN=ACD6 PE=1 SV=1	S	Function unknown	PREDICTED: protein ACCELERATED CELL DEATH 6-like [Pyrus x bretschneideri]
		Pbr024019.1	6.63	15.92	9.03	37.8467	8.83667	69.2767	92.2867	27.3667	[T]	Signal transduction mechanisms	Molecular Function: protein serine/threonine kinase activity (GO:0004674);; Molecular Function: protein tyrosine kinase activity (GO:0004713);; Molecular Function: ATP binding (GO:0005524);; Cellular Component: plasma membrane (GO:0005886);; Biological Process: positive regulation of cell death (GO:0010942);; Cellular Component: integral component of membrane (GO:0016021);; Biological Process: pe…	--	--	--	--	Protein kinase domain;; Protein tyrosine kinase;; Leucine Rich repeats (2 copies);; Leucine rich repeat;; Leucine Rich Repeat	Leucine-rich repeat receptor-like serine/threonine/tyrosine-protein kinase SOBIR1 OS=Arabidopsis thaliana OX=3702 GN=SOBIR1 PE=1 SV=1	T	Signal transduction mechanisms	PREDICTED: leucine-rich repeat receptor-like serine/threonine/tyrosine-protein kinase SOBIR1 [Pyrus x bretschneideri]
		Pbr000358.1	2.38667	3.02333	2.81667	2.46667	3.97	2.49667	4.01	5.25667	--	--	--	--	--	--	--	LSD1 zinc finger	Protein LOL2 OS=Arabidopsis thaliana OX=3702 GN=LOL2 PE=1 SV=1	S	Function unknown	PREDICTED: protein LOL2-like isoform X1 [Pyrus x bretschneideri]
		Pbr000499.1	0.113333	0.276667	0.19	0.516667	0.343333	1.52333	0.866667	0.223333	[T]	Signal transduction mechanisms	--	K05391|0|pxb:103941673|K05391 cyclic nucleotide gated channel, other eukaryote | (RefSeq) cyclic nucleotide-gated ion channel 1-like	Plant-pathogen interaction (ko04626)	[PT]	Inorganic ion transport and metabolism;; Signal transduction mechanisms	Ion transport protein	Cyclic nucleotide-gated ion channel 1 OS=Arabidopsis thaliana OX=3702 GN=CNGC1 PE=1 SV=1	U	Intracellular trafficking, secretion, and vesicular transport	PREDICTED: cyclic nucleotide-gated ion channel 1-like [Pyrus x bretschneideri]
		Pbr001159.1	0	0	0.03	0.0333333	0.0633333	0.03	0.06	0.0566667	--	--	Molecular Function: DNA binding (GO:0003677);; Cellular Component: nucleus (GO:0005634);; Biological Process: regulation of transcription, DNA-templated (GO:0006355);; Biological Process: xylem development (GO:0010089);; Biological Process: regulation of programmed cell death (GO:0043067);; Biological Process: shoot system development (GO:0048367);;	--	--	--	--	No apical meristem (NAM) protein	NAC domain-containing protein 104 OS=Arabidopsis thaliana OX=3702 GN=NAC104 PE=2 SV=1	S	Function unknown	PREDICTED: NAC domain-containing protein 104-like isoform X2 [Pyrus x bretschneideri]
		Pbr001381.1	5	5.40667	5.86667	6.28	4.72667	8.35	7.84333	5.84	[R]	General function prediction only	--	--	--	[DO]	Cell cycle control, cell division, chromosome partitioning;; Posttranslational modification, protein turnover, chaperones	Caspase domain;; LSD1 zinc finger	Metacaspase-1 OS=Arabidopsis thaliana OX=3702 GN=AMC1 PE=1 SV=1	O	Posttranslational modification, protein turnover, chaperones	PREDICTED: metacaspase-1-like [Pyrus x bretschneideri]
		Pbr001415.2	0.07	0.286667	0.306667	1.02333	0.83	1.30667	1.83	1.14	--	--	--	--	--	--	--	--	Protein ENHANCED DISEASE RESISTANCE 4 OS=Arabidopsis thaliana OX=3702 GN=EDR4 PE=1 SV=1	S	Function unknown	PREDICTED: protein ENHANCED DISEASE RESISTANCE 4-like [Pyrus x bretschneideri]
		Pbr001803.1	0	0	0.02	0	0	0	0	0	--	--	--	--	--	[R]	General function prediction only	Domain of unknown function;; Ankyrin repeats (3 copies);; Ankyrin repeat;; Ankyrin repeats (many copies);; Ankyrin repeats (many copies);; Ankyrin repeat	--	S	Function unknown	PREDICTED: protein ACCELERATED CELL DEATH 6-like [Pyrus x bretschneideri]
		Pbr001956.4	36.3733	25.99	32.69	23.0267	26.1233	21.3867	24.06	21.65	--	--	Biological Process: singlet oxygen-mediated programmed cell death (GO:0010343);; Cellular Component: thylakoid membrane (GO:0042651);;	--	--	--	--	Domain of unknown function (DUF3506)	Protein EXECUTER 2, chloroplastic OS=Arabidopsis thaliana OX=3702 GN=EX2 PE=2 SV=1	S	Function unknown	PREDICTED: protein EXECUTER 2, chloroplastic isoform X1 [Pyrus x bretschneideri]
		Pbr002464.1	0	0.06	0.0566667	0	0.0633333	0	0	0	--	--	--	K15112|2.96478e-07|mdm:103402874|K15112 solute carrier family 25 (mitochondrial uncoupling protein), member 27 | (RefSeq) mitochondrial uncoupling protein 3	--	--	--	--	--	--	--	PREDICTED: mitochondrial uncoupling protein 3-like [Malus domestica]
		Pbr002543.1	122.647	139.15	124.02	157.92	142.49	150.84	155.657	169.707	[R]	General function prediction only	--	--	--	[DO]	Cell cycle control, cell division, chromosome partitioning;; Posttranslational modification, protein turnover, chaperones	Caspase domain	Metacaspase-4 OS=Arabidopsis thaliana OX=3702 GN=AMC4 PE=1 SV=1	O	Posttranslational modification, protein turnover, chaperones	PREDICTED: metacaspase-4-like [Pyrus x bretschneideri]
		Pbr002574.1	12.73	12.0933	11.0967	9.96	10.5767	11.9633	11.5867	10.45	--	--	--	K14801|0|pxb:103953332|K14801 pre-rRNA-processing protein TSR4 | (RefSeq) programmed cell death protein 2	--	[R]	General function prediction only	Programmed cell death protein 2, C-terminal putative domain	--	S	Function unknown	PREDICTED: programmed cell death protein 2 [Pyrus x bretschneideri]
		Pbr002615.1	0.0133333	0.01	0.01	0.333333	0.0266667	0.333333	0.846667	0.0333333	--	--	--	--	--	[PT]	Inorganic ion transport and metabolism;; Signal transduction mechanisms	Ion transport protein	Cyclic nucleotide-gated ion channel 1 OS=Arabidopsis thaliana OX=3702 GN=CNGC1 PE=1 SV=1	U	Intracellular trafficking, secretion, and vesicular transport	PREDICTED: cyclic nucleotide-gated ion channel 1-like [Pyrus x bretschneideri]
		Pbr002869.1	5.47667	6.14667	7.05	9.19333	6.92667	10.2033	12.2733	10.69	[R]	General function prediction only	--	--	--	[DO]	Cell cycle control, cell division, chromosome partitioning;; Posttranslational modification, protein turnover, chaperones	Caspase domain;; LSD1 zinc finger	Metacaspase-1 OS=Arabidopsis thaliana OX=3702 GN=AMC1 PE=1 SV=1	O	Posttranslational modification, protein turnover, chaperones	PREDICTED: metacaspase-1-like [Pyrus x bretschneideri]
		Pbr003252.1	0	0.0433333	0	0	0.04	0	0	0	--	--	Molecular Function: transferase activity, transferring glycosyl groups (GO:0016757);; Biological Process: primary metabolic process (GO:0044238);; Biological Process: cellular macromolecule metabolic process (GO:0044260);;	--	--	[KLO]	Transcription;; Replication, recombination and repair;; Posttranslational modification, protein turnover, chaperones	Poly(ADP-ribose) polymerase catalytic domain	Poly [ADP-ribose] polymerase 2-A OS=Oryza sativa subsp. japonica OX=39947 GN=PARP2-A PE=3 SV=2	S	Function unknown	PREDICTED: poly [ADP-ribose] polymerase 2-like isoform X2 [Malus domestica]
		Pbr003381.1	1.86667	1.84333	2.17667	1.82667	1.36667	2.21	3.30667	1.83	--	--	--	--	--	[T]	Signal transduction mechanisms	MA3 domain	--	S	Function unknown	PREDICTED: programmed cell death protein 4-like isoform X1 [Pyrus x bretschneideri]
		Pbr003385.1	0	0	0	0.0566667	0	0	0.0266667	0.03	--	--	--	K16865|2.11704e-105|pxb:103940465|K16865 programmed cell death protein 4 | (RefSeq) programmed cell death protein 4-like	--	[T]	Signal transduction mechanisms	MA3 domain	--	S	Function unknown	PREDICTED: programmed cell death protein 4-like [Pyrus x bretschneideri]
		Pbr003790.1	0.0233333	0.143333	0.16	0.0566667	0.14	0.123333	0	0	[R]	General function prediction only	--	--	--	[DO]	Cell cycle control, cell division, chromosome partitioning;; Posttranslational modification, protein turnover, chaperones	Caspase domain	Metacaspase-1 OS=Arabidopsis thaliana OX=3702 GN=AMC1 PE=1 SV=1	O	Posttranslational modification, protein turnover, chaperones	PREDICTED: metacaspase-1-like [Pyrus x bretschneideri]
		Pbr003794.1	0.75	2.6	1.17333	0.186667	0.57	0.62	1.14667	0.473333	--	--	--	--	--	[S]	Function unknown	Glycolipid transfer protein (GLTP)	Accelerated cell death 11 OS=Arabidopsis thaliana OX=3702 GN=ACD11 PE=1 SV=1	U	Intracellular trafficking, secretion, and vesicular transport	PREDICTED: accelerated cell death 11-like isoform X2 [Pyrus x bretschneideri]
		Pbr003795.1	0.0533333	0.05	0	0.206667	0.11	0.443333	0.573333	0.15	--	--	--	--	--	[S]	Function unknown	Glycolipid transfer protein (GLTP)	Accelerated cell death 11 OS=Arabidopsis thaliana OX=3702 GN=ACD11 PE=1 SV=1	U	Intracellular trafficking, secretion, and vesicular transport	PREDICTED: accelerated cell death 11-like isoform X1 [Pyrus x bretschneideri]
		Pbr003796.1	2.41	1.49667	1.90667	5.91	4.09667	10.3233	11.5533	3.74333	--	--	--	--	--	[S]	Function unknown	Glycolipid transfer protein (GLTP)	Accelerated cell death 11 OS=Arabidopsis thaliana OX=3702 GN=ACD11 PE=1 SV=1	U	Intracellular trafficking, secretion, and vesicular transport	PREDICTED: accelerated cell death 11-like isoform X2 [Pyrus x bretschneideri]
		Pbr003885.1	0.41	0.573333	0.313333	0.73	0.536667	0.866667	0.71	0.84	[T]	Signal transduction mechanisms	--	--	--	[R]	General function prediction only	Ankyrin repeats (3 copies);; Ankyrin repeats (many copies);; Ankyrin repeats (many copies);; Ankyrin repeat;; Domain of unknown function;; Ankyrin repeat	Protein ACCELERATED CELL DEATH 6 OS=Arabidopsis thaliana OX=3702 GN=ACD6 PE=1 SV=1	S	Function unknown	PREDICTED: protein ACCELERATED CELL DEATH 6-like [Pyrus x bretschneideri]
		Pbr003909.1	0.0633333	0.15	0.113333	0.153333	0.24	0.103333	0.12	0.09	[T]	Signal transduction mechanisms	--	--	--	[R]	General function prediction only	Ankyrin repeats (3 copies);; Ankyrin repeats (many copies);; Ankyrin repeats (many copies);; Ankyrin repeat;; Ankyrin repeat	Protein ACCELERATED CELL DEATH 6 OS=Arabidopsis thaliana OX=3702 GN=ACD6 PE=1 SV=1	S	Function unknown	PREDICTED: protein ACCELERATED CELL DEATH 6-like [Pyrus x bretschneideri]
		Pbr003911.1	0.0133333	0.03	0.0233333	0.0533333	0.0566667	0.13	0.0866667	0.0466667	[T]	Signal transduction mechanisms	--	--	--	[R]	General function prediction only	Ankyrin repeats (3 copies);; Ankyrin repeats (many copies);; Ankyrin repeats (many copies);; Ankyrin repeat;; Domain of unknown function;; Ankyrin repeat	Protein ACCELERATED CELL DEATH 6 OS=Arabidopsis thaliana OX=3702 GN=ACD6 PE=1 SV=1	S	Function unknown	PREDICTED: protein ACCELERATED CELL DEATH 6-like [Pyrus x bretschneideri]
		Pbr003914.1	0.0133333	0.03	0.0233333	0.0533333	0.0566667	0.13	0.0866667	0.0466667	[T]	Signal transduction mechanisms	--	--	--	[R]	General function prediction only	Ankyrin repeats (3 copies);; Ankyrin repeats (many copies);; Ankyrin repeats (many copies);; Ankyrin repeat;; Domain of unknown function;; Ankyrin repeat	Protein ACCELERATED CELL DEATH 6 OS=Arabidopsis thaliana OX=3702 GN=ACD6 PE=1 SV=1	S	Function unknown	PREDICTED: protein ACCELERATED CELL DEATH 6-like [Pyrus x bretschneideri]
		Pbr003916.1	0.106667	0.0666667	0	0.17	0.113333	0	0	0.11	[N]	Cell motility	--	--	--	[R]	General function prediction only	Ankyrin repeats (3 copies);; Ankyrin repeats (many copies);; Ankyrin repeats (many copies);; Ankyrin repeat;; Ankyrin repeat	Protein ACCELERATED CELL DEATH 6 OS=Arabidopsis thaliana OX=3702 GN=ACD6 PE=1 SV=1	S	Function unknown	PREDICTED: protein ACCELERATED CELL DEATH 6-like [Pyrus x bretschneideri]
		Pbr004212.1	0.00333333	0	0	0	0	0	0.01	0	[T]	Signal transduction mechanisms	--	--	--	[PT]	Inorganic ion transport and metabolism;; Signal transduction mechanisms	Ion transport protein	Cyclic nucleotide-gated ion channel 1 OS=Arabidopsis thaliana OX=3702 GN=CNGC1 PE=1 SV=1	U	Intracellular trafficking, secretion, and vesicular transport	PREDICTED: cyclic nucleotide-gated ion channel 1-like [Pyrus x bretschneideri]
		Pbr004296.1	0.03	0.0333333	0	0	0.0333333	0	0	0	--	--	Molecular Function: DNA binding (GO:0003677);; Cellular Component: nucleus (GO:0005634);; Biological Process: regulation of transcription, DNA-templated (GO:0006355);; Biological Process: xylem development (GO:0010089);; Biological Process: regulation of programmed cell death (GO:0043067);; Biological Process: shoot system development (GO:0048367);;	--	--	--	--	No apical meristem (NAM) protein	NAC domain-containing protein 104 OS=Arabidopsis thaliana OX=3702 GN=NAC104 PE=2 SV=1	S	Function unknown	PREDICTED: NAC domain-containing protein 104-like isoform X2 [Pyrus x bretschneideri]
		Pbr004408.1	24.5767	25.1067	24.23	26.1	26.4167	25.34	28.9167	26.45	--		Biological Process: activation of MAPKK activity (GO:0000186);; Biological Process: defense response to oomycetes (GO:0002229);; Molecular Function: MAP kinase kinase kinase activity (GO:0004709);; Molecular Function: ATP binding (GO:0005524);; Cellular Component: nucleus (GO:0005634);; Cellular Component: early endosome (GO:0005769);; Cellular Component: endoplasmic reticulum (GO:0005783);; Cell…	--	--	[T]	Signal transduction mechanisms	Ethylene-responsive protein kinase Le-CTR1;; Protein tyrosine kinase;; Protein kinase domain	Serine/threonine-protein kinase EDR1 OS=Arabidopsis thaliana OX=3702 GN=EDR1 PE=1 SV=1	T	Signal transduction mechanisms	PREDICTED: serine/threonine-protein kinase EDR1 [Pyrus x bretschneideri]
		Pbr004518.1	0.226667	0	0	0.123333	0	0	0.216667	0.106667	--	--	--	--	--	[S]	Function unknown	--	Accelerated cell death 11 OS=Arabidopsis thaliana OX=3702 GN=ACD11 PE=1 SV=1	U	Intracellular trafficking, secretion, and vesicular transport	PREDICTED: accelerated cell death 11-like [Pyrus x bretschneideri]
		Pbr004520.1	0.0333333	0.07	0.173333	0.146667	0.08	0.246667	0.406667	0.273333	--	--	--	--	--	[S]	Function unknown	Glycolipid transfer protein (GLTP)	Accelerated cell death 11 OS=Arabidopsis thaliana OX=3702 GN=ACD11 PE=1 SV=1	U	Intracellular trafficking, secretion, and vesicular transport	PREDICTED: accelerated cell death 11-like [Pyrus x bretschneideri]
		Pbr004585.1	0.15	0.126667	0.193333	0.333333	0.35	0.84	0.68	0.143333	--	--	--	--	--	[S]	Function unknown	Glycolipid transfer protein (GLTP)	Accelerated cell death 11 OS=Arabidopsis thaliana OX=3702 GN=ACD11 PE=1 SV=1	U	Intracellular trafficking, secretion, and vesicular transport	PREDICTED: accelerated cell death 11-like [Pyrus x bretschneideri]
		Pbr004589.1	0.8	0.886667	0.693333	0.373333	0.776667	0.38	0.796667	0.69	--	--	--	--	--	--	--	--	Accelerated cell death 11 OS=Arabidopsis thaliana OX=3702 GN=ACD11 PE=1 SV=1	U	Intracellular trafficking, secretion, and vesicular transport	PREDICTED: accelerated cell death 11-like [Pyrus x bretschneideri]
		Pbr004590.1	0.51	0.0766667	0.41	0	0.316667	0.16	0.0733333	0.136667	--	--	--	--	--	[S]	Function unknown	Glycolipid transfer protein (GLTP)	Accelerated cell death 11 OS=Arabidopsis thaliana OX=3702 GN=ACD11 PE=1 SV=1	U	Intracellular trafficking, secretion, and vesicular transport	PREDICTED: accelerated cell death 11-like [Pyrus x bretschneideri]
		Pbr004596.1	13.18	13.7267	11.0067	16.46	16.7233	15.1433	10.0767	9.22667	--	--	Cellular Component: cytoplasm (GO:0005737);; Molecular Function: glycolipid transporter activity (GO:0017089);; Biological Process: glycolipid transport (GO:0046836);; Molecular Function: glycolipid binding (GO:0051861);;	--	--	[S]	Function unknown	Glycolipid transfer protein (GLTP)	Accelerated cell death 11 OS=Arabidopsis thaliana OX=3702 GN=ACD11 PE=1 SV=1	U	Intracellular trafficking, secretion, and vesicular transport	PREDICTED: accelerated cell death 11-like [Pyrus x bretschneideri]
		Pbr004597.1	1.04667	1.22333	1.13	0.436667	0.926667	0.44	0.936667	0.79	--	--	--	--	--	--	--	--	Accelerated cell death 11 OS=Arabidopsis thaliana OX=3702 GN=ACD11 PE=1 SV=1	U	Intracellular trafficking, secretion, and vesicular transport	PREDICTED: accelerated cell death 11-like [Pyrus x bretschneideri]
		Pbr004600.1	0.06	0.18	0.0933333	0.23	0.146667	0.186667	0.78	0.64	--	--	--	--	--	[S]	Function unknown	Glycolipid transfer protein (GLTP);; NB-ARC domain	Accelerated cell death 11 OS=Arabidopsis thaliana OX=3702 GN=ACD11 PE=1 SV=1	S	Function unknown	PREDICTED: probable disease resistance protein At1g61190 [Pyrus x bretschneideri]
		Pbr004619.1	0	0.01	0	0.01	0.01	0	0.0166667	0	--	--	--	--	--	[R]	General function prediction only	Domain of unknown function;; Ankyrin repeats (3 copies);; Ankyrin repeats (many copies);; Ankyrin repeat;; Ankyrin repeats (many copies);; Ankyrin repeat	--	S	Function unknown	PREDICTED: protein ACCELERATED CELL DEATH 6-like [Pyrus x bretschneideri]
		Pbr005897.1	0.0233333	0.02	0.02	0.11	0.113333	0.12	0.79	0.25	--	--	--	--	--	--	--	AP2 domain	Dehydration-responsive element-binding protein 2D OS=Arabidopsis thaliana OX=3702 GN=DREB2D PE=2 SV=1	K	Transcription	PREDICTED: dehydration-responsive element-binding protein 2D-like [Pyrus x bretschneideri]
		Pbr006355.1	0	0	0	0	0.0333333	0.0333333	0	0	--	--	--	--	--	--	--	Development and cell death domain	B2 protein OS=Daucus carota OX=4039 PE=2 SV=1	S	Function unknown	PREDICTED: B2 protein-like [Pyrus x bretschneideri]
		Pbr006359.1	0	0	0.00333333	0.793333	0.03	1.57333	6.74	1.60333	[F]	Nucleotide transport and metabolism	Molecular Function: ribonucleoside-diphosphate reductase activity, thioredoxin disulfide as acceptor (GO:0004748);; Biological Process: DNA replication (GO:0006260);; Biological Process: multicellular organism development (GO:0007275);; Biological Process: deoxyribonucleoside diphosphate metabolic process (GO:0009186);; Biological Process: programmed cell death (GO:0012501);; Biological Process: …	K10808|0|pxb:103941838|K10808 ribonucleoside-diphosphate reductase subunit M2 [EC:1.17.4.1] | (RefSeq) ribonucleoside-diphosphate reductase small chain	Purine metabolism (ko00230);; Pyrimidine metabolism (ko00240);; Glutathione metabolism (ko00480)	[F]	Nucleotide transport and metabolism	Ribonucleotide reductase, small chain	Ribonucleoside-diphosphate reductase small chain OS=Nicotiana tabacum OX=4097 PE=2 SV=1	F	Nucleotide transport and metabolism	PREDICTED: ribonucleoside-diphosphate reductase small chain [Pyrus x bretschneideri]
		Pbr006360.1	0	0	0.00333333	0.793333	0.03	1.57333	6.74	1.60333	[F]	Nucleotide transport and metabolism	Molecular Function: ribonucleoside-diphosphate reductase activity, thioredoxin disulfide as acceptor (GO:0004748);; Biological Process: DNA replication (GO:0006260);; Biological Process: multicellular organism development (GO:0007275);; Biological Process: deoxyribonucleoside diphosphate metabolic process (GO:0009186);; Biological Process: programmed cell death (GO:0012501);; Biological Process: …	K10808|0|pxb:103941838|K10808 ribonucleoside-diphosphate reductase subunit M2 [EC:1.17.4.1] | (RefSeq) ribonucleoside-diphosphate reductase small chain	Purine metabolism (ko00230);; Pyrimidine metabolism (ko00240);; Glutathione metabolism (ko00480)	[F]	Nucleotide transport and metabolism	Ribonucleotide reductase, small chain	Ribonucleoside-diphosphate reductase small chain OS=Nicotiana tabacum OX=4097 PE=2 SV=1	F	Nucleotide transport and metabolism	PREDICTED: ribonucleoside-diphosphate reductase small chain [Pyrus x bretschneideri]
		Pbr006364.1	28.38	38.35	26.9567	39.5267	56.0733	31.6467	34.9367	58.14	--	--	--	--	--	--	--	Development and cell death domain	B2 protein OS=Daucus carota OX=4039 PE=2 SV=1	S	Function unknown	PREDICTED: B2 protein-like [Pyrus x bretschneideri]
		Pbr006804.1	23.25	19.5833	23.63	25.51	29.1767	19.72	16.1567	15.0333	--	--	Molecular Function: lipid binding (GO:0008289);;	--	--	--	--	Protein of unknown function (DUF1336);; START domain	Protein ENHANCED DISEASE RESISTANCE 2 OS=Arabidopsis thaliana OX=3702 GN=EDR2 PE=2 SV=1	S	Function unknown	PREDICTED: protein ENHANCED DISEASE RESISTANCE 2 isoform X1 [Pyrus x bretschneideri]
		Pbr007149.1	51.6567	35.27	44.2567	33.5067	35.8467	38.5267	36.2233	41.3267	[K]	Transcription	Cellular Component: mitochondrion (GO:0005739);; Biological Process: protein folding (GO:0006457);; Biological Process: cell death (GO:0008219);; Biological Process: chloroplast organization (GO:0009658);; Biological Process: de-etiolation (GO:0009704);; Biological Process: embryo development ending in seed dormancy (GO:0009793);; Cellular Component: chloroplast envelope (GO:0009941);; Cellular C…	--	--	--	--	Protein CHAPERONE-LIKE PROTEIN OF POR1-like	Protein CHAPERONE-LIKE PROTEIN OF POR1, chloroplastic OS=Nicotiana benthamiana OX=4100 GN=CPP1 PE=1 SV=1	S	Function unknown	PREDICTED: protein CHAPERONE-LIKE PROTEIN OF POR1, chloroplastic [Pyrus x bretschneideri]
		Pbr007769.1	11.79	3.26667	13.0267	4.58333	3.15667	4.04333	2.24667	3.37	[T]	Signal transduction mechanisms	Molecular Function: protein serine/threonine kinase activity (GO:0004674);; Molecular Function: protein tyrosine kinase activity (GO:0004713);; Molecular Function: ATP binding (GO:0005524);; Cellular Component: plasma membrane (GO:0005886);; Biological Process: positive regulation of cell death (GO:0010942);; Cellular Component: integral component of membrane (GO:0016021);; Biological Process: pe…	--	--	--	--	Protein kinase domain;; Protein tyrosine kinase;; Leucine Rich repeats (2 copies);; Leucine rich repeat;; Leucine Rich Repeat	Leucine-rich repeat receptor-like serine/threonine/tyrosine-protein kinase SOBIR1 OS=Arabidopsis thaliana OX=3702 GN=SOBIR1 PE=1 SV=1	T	Signal transduction mechanisms	PREDICTED: leucine-rich repeat receptor-like serine/threonine/tyrosine-protein kinase SOBIR1 [Pyrus x bretschneideri]
		Pbr008003.1	19.9967	20.54	17.6967	24.94	24.83	28.9767	23.6733	27.62	--	--	Molecular Function: dolichyl-diphosphooligosaccharide-protein glycotransferase activity (GO:0004579);; Biological Process: protein glycosylation (GO:0006486);; Cellular Component: oligosaccharyltransferase complex (GO:0008250);; Cellular Component: integral component of membrane (GO:0016021);;	K12668|2.83724e-41|pxb:103956543|K12668 oligosaccharyltransferase complex subunit epsilon | (RefSeq) dolichyl-diphosphooligosaccharide--protein glycosyltransferase subunit DAD1	N-Glycan biosynthesis (ko00510);; Protein processing in endoplasmic reticulum (ko04141)	[DO]	Cell cycle control, cell division, chromosome partitioning;; Posttranslational modification, protein turnover, chaperones	DAD family	Dolichyl-diphosphooligosaccharide--protein glycosyltransferase subunit DAD1 OS=Malus domestica OX=3750 GN=DAD1 PE=3 SV=1	S	Function unknown	PREDICTED: dolichyl-diphosphooligosaccharide--protein glycosyltransferase subunit DAD1 [Pyrus x bretschneideri]
		Pbr009023.1	9.64	10.1967	10.2867	9.31667	10.4567	9.45333	11.7233	11.6933	[K]	Transcription	Molecular Function: DNA binding (GO:0003677);; Molecular Function: NAD+ ADP-ribosyltransferase activity (GO:0003950);; Cellular Component: nucleus (GO:0005634);; Biological Process: protein ADP-ribosylation (GO:0006471);; Molecular Function: zinc ion binding (GO:0008270);; Molecular Function: NAD binding (GO:0051287);;	K10798|0|pxb:103957287|K10798 poly [ADP-ribose] polymerase [EC:2.4.2.30] | (RefSeq) poly [ADP-ribose] polymerase 1-like	Base excision repair (ko03410)	[KLO]	Transcription;; Replication, recombination and repair;; Posttranslational modification, protein turnover, chaperones	Poly(ADP-ribose) polymerase catalytic domain;; Poly(ADP-ribose) polymerase, regulatory domain;; HEAT repeats;; Poly(ADP-ribose) polymerase and DNA-Ligase Zn-finger region;; PADR1 (NUC008) domain;; WGR domain;; PBS lyase HEAT-like repeat;; HEAT repeat;; Armadillo/beta-catenin-like repeat	Poly [ADP-ribose] polymerase 1 OS=Arabidopsis thaliana OX=3702 GN=PARP1 PE=1 SV=2	S	Function unknown	PREDICTED: poly [ADP-ribose] polymerase 1-like isoform X2 [Pyrus x bretschneideri]
		Pbr009024.1	0.643333	0.81	0.676667	0.55	0.966667	0.52	1.75	1.42	--	--	Molecular Function: transferase activity, transferring glycosyl groups (GO:0016757);; Molecular Function: organic cyclic compound binding (GO:0097159);; Molecular Function: heterocyclic compound binding (GO:1901363);;	K10798|4.99553e-151|pxb:103957288|K10798 poly [ADP-ribose] polymerase [EC:2.4.2.30] | (RefSeq) poly [ADP-ribose] polymerase 1-like	Base excision repair (ko03410)	[KLO]	Transcription;; Replication, recombination and repair;; Posttranslational modification, protein turnover, chaperones	Poly(ADP-ribose) polymerase and DNA-Ligase Zn-finger region	Poly [ADP-ribose] polymerase 1 OS=Arabidopsis thaliana OX=3702 GN=PARP1 PE=1 SV=2	S	Function unknown	PREDICTED: poly [ADP-ribose] polymerase 1-like [Pyrus x bretschneideri]
		Pbr009572.1	3.96667	3.57667	3.32667	2.7	3.68667	2.32	2.46	2.49667	[J]	Translation, ribosomal structure and biogenesis	Molecular Function: cysteine-tRNA ligase activity (GO:0004817);; Molecular Function: ATP binding (GO:0005524);; Cellular Component: mitochondrion (GO:0005739);; Biological Process: cysteinyl-tRNA aminoacylation (GO:0006423);; Cellular Component: chloroplast stroma (GO:0009570);; Biological Process: polar nucleus fusion (GO:0010197);; Biological Process: cristae formation (GO:0042407);; Biological…	K01883|0|pxb:103937937|K01883 cysteinyl-tRNA synthetase [EC:6.1.1.16] | (RefSeq) cysteine--tRNA ligase, chloroplastic/mitochondrial-like	Aminoacyl-tRNA biosynthesis (ko00970)	[J]	Translation, ribosomal structure and biogenesis	tRNA synthetases class I (C) catalytic domain;; DALR domain;; tRNA synthetases class I (I, L, M and V);; tRNA synthetases class I (M)	Cysteine--tRNA ligase, chloroplastic/mitochondrial OS=Arabidopsis thaliana OX=3702 GN=SYCO PE=2 SV=1	J	Translation, ribosomal structure and biogenesis	PREDICTED: cysteine--tRNA ligase, chloroplastic/mitochondrial-like [Pyrus x bretschneideri]
		Pbr009654.1	24.57	27.58	24.5567	25.62	22.4033	30.52	26.6333	24.6867	--	--	--	--	--	--	--	bZIP transcription factor;; Basic region leucine zipper	bZIP transcription factor 17 OS=Arabidopsis thaliana OX=3702 GN=BZIP17 PE=1 SV=2	K	Transcription	PREDICTED: bZIP transcription factor 17-like [Pyrus x bretschneideri]
		Pbr010136.1	1.07667	0.773333	0.823333	0.913333	0.85	0.616667	0.56	1.12	[L]	Replication, recombination and repair	--	--	--	--	--	Development and cell death domain	B2 protein OS=Daucus carota OX=4039 PE=2 SV=1	S	Function unknown	PREDICTED: uncharacterized protein LOC103962632 [Pyrus x bretschneideri]
		Pbr010137.1	4.65	4.09333	3.30333	6.41	6.91333	6.52333	6.69667	5.14333	--	--	Molecular Function: calcium-dependent phospholipid binding (GO:0005544);; Biological Process: negative regulation of cell death (GO:0060548);;	--	--	[T]	Signal transduction mechanisms	Copine;; C2 domain	Protein BONZAI 2 OS=Arabidopsis thaliana OX=3702 GN=BON2 PE=1 SV=2	S	Function unknown	PREDICTED: protein BONZAI 1-like [Pyrus x bretschneideri]
		Pbr010259.1	3.65667	2.67667	3.70667	3.79	2.40667	3.95667	12.04	8.23667	[R]	General function prediction only	--	--	--	[DO]	Cell cycle control, cell division, chromosome partitioning;; Posttranslational modification, protein turnover, chaperones	Caspase domain	Metacaspase-4 OS=Arabidopsis thaliana OX=3702 GN=AMC4 PE=1 SV=1	O	Posttranslational modification, protein turnover, chaperones	PREDICTED: metacaspase-4-like [Pyrus x bretschneideri]
		Pbr010269.1	11.7667	8.64333	11.6533	11.9233	8.66667	12.4567	23.4967	25.4533	[R]	General function prediction only	--	--	--	[DO]	Cell cycle control, cell division, chromosome partitioning;; Posttranslational modification, protein turnover, chaperones	Caspase domain	Metacaspase-4 OS=Arabidopsis thaliana OX=3702 GN=AMC4 PE=1 SV=1	O	Posttranslational modification, protein turnover, chaperones	PREDICTED: metacaspase-4-like [Pyrus x bretschneideri]
		Pbr010790.1	12.2067	13.1767	12.23	13.9067	11.04	14.93	12.8567	11.4767	[T]	Signal transduction mechanisms	Molecular Function: voltage-gated potassium channel activity (GO:0005249);; Cellular Component: integral component of plasma membrane (GO:0005887);; Biological Process: regulation of membrane potential (GO:0042391);; Biological Process: potassium ion transmembrane transport (GO:0071805);;	K05391|0|pxb:103958154|K05391 cyclic nucleotide gated channel, other eukaryote | (RefSeq) cyclic nucleotide-gated ion channel 1-like	Plant-pathogen interaction (ko04626)	[PT]	Inorganic ion transport and metabolism;; Signal transduction mechanisms	Ion transport protein;; Cyclic nucleotide-binding domain	Cyclic nucleotide-gated ion channel 1 OS=Arabidopsis thaliana OX=3702 GN=CNGC1 PE=1 SV=1	U	Intracellular trafficking, secretion, and vesicular transport	PREDICTED: cyclic nucleotide-gated ion channel 1-like [Pyrus x bretschneideri]
		Pbr011943.1	9.5	13.6133	8.13667	8.43	13.6967	9.13667	6.67	7.47667	[H]	Coenzyme transport and metabolism	Molecular Function: alternative oxidase activity (GO:0009916);; Cellular Component: integral component of membrane (GO:0016021);; Molecular Function: metal ion binding (GO:0046872);; Biological Process: oxidation-reduction process (GO:0055114);; Cellular Component: respiratory chain (GO:0070469);;	K17893|0|pxb:103959414|K17893 ubiquinol oxidase [EC:1.10.3.11] | (RefSeq) ubiquinol oxidase, mitochondrial-like	--	--	--	Alternative oxidase	Ubiquinol oxidase, mitochondrial OS=Mangifera indica OX=29780 GN=AOMI 1 PE=1 SV=2	S	Function unknown	PREDICTED: ubiquinol oxidase, mitochondrial-like [Pyrus x bretschneideri]
		Pbr012380.1	8	8.50333	7.66333	9.74	12.0467	11.2133	10.5533	11.3167	--	--	Molecular Function: structural constituent of ribosome (GO:0003735);; Biological Process: translation (GO:0006412);; Biological Process: mitochondrial transport (GO:0006839);; Cellular Component: integral component of membrane (GO:0016021);; Cellular Component: mitochondrial membrane (GO:0031966);;	K15103|0|pxb:103959601|K15103 solute carrier family 25 (mitochondrial uncoupling protein), member 8/9 | (RefSeq) mitochondrial uncoupling protein 1	--	[C]	Energy production and conversion	Mitochondrial carrier protein	Mitochondrial uncoupling protein 1 OS=Arabidopsis thaliana OX=3702 GN=PUMP1 PE=1 SV=1	O	Posttranslational modification, protein turnover, chaperones	PREDICTED: mitochondrial uncoupling protein 1 [Pyrus x bretschneideri]
		Pbr012781.1	0.283333	0.0733333	0	0.646667	0.0766667	0.883333	1.18333	0.21	--	--	Cellular Component: membrane (GO:0016020);; Biological Process: proteasome-mediated ubiquitin-dependent protein catabolic process (GO:0043161);; Molecular Function: metal ion binding (GO:0046872);; Molecular Function: ubiquitin protein ligase activity (GO:0061630);;	--	--	[O]	Posttranslational modification, protein turnover, chaperones	Ring finger domain;; RING-like zinc finger;; RING-type zinc-finger;; Zinc finger, C3HC4 type (RING finger)	Putative RING-H2 finger protein ATL69 OS=Arabidopsis thaliana OX=3702 GN=ATL69 PE=3 SV=1	O	Posttranslational modification, protein turnover, chaperones	PREDICTED: putative RING-H2 finger protein ATL69 [Pyrus x bretschneideri]
		Pbr012828.1	1.9	1.98	0.626667	2.1	1.49	1.4	1.26	1.92667	[R]	General function prediction only	--	--	--	[DO]	Cell cycle control, cell division, chromosome partitioning;; Posttranslational modification, protein turnover, chaperones	Caspase domain	Metacaspase-1 OS=Arabidopsis thaliana OX=3702 GN=AMC1 PE=1 SV=1	O	Posttranslational modification, protein turnover, chaperones	PREDICTED: metacaspase-1-like [Pyrus x bretschneideri]
		Pbr013003.1	0.00666667	0	0.0133333	0	0.00666667	0	0	0	[I]	Lipid transport and metabolism	--	K16818|0|pxb:103944969|K16818 phospholipase A1 [EC:3.1.1.32] | (RefSeq) phospholipase A(1) DAD1, chloroplastic-like	Glycerophospholipid metabolism (ko00564);; alpha-Linolenic acid metabolism (ko00592)	[I]	Lipid transport and metabolism	Lipase (class 3);; Protein of unknown function (DUF2974)	Phospholipase A(1) DAD1, chloroplastic OS=Arabidopsis thaliana OX=3702 GN=DAD1 PE=1 SV=1	I	Lipid transport and metabolism	PREDICTED: phospholipase A(1) DAD1, chloroplastic-like [Pyrus x bretschneideri]
		Pbr013006.1	0.00666667	0	0.0133333	0	0.00666667	0	0	0	[I]	Lipid transport and metabolism	--	K16818|0|pxb:103944969|K16818 phospholipase A1 [EC:3.1.1.32] | (RefSeq) phospholipase A(1) DAD1, chloroplastic-like	Glycerophospholipid metabolism (ko00564);; alpha-Linolenic acid metabolism (ko00592)	[I]	Lipid transport and metabolism	Lipase (class 3);; Protein of unknown function (DUF2974)	Phospholipase A(1) DAD1, chloroplastic OS=Arabidopsis thaliana OX=3702 GN=DAD1 PE=1 SV=1	I	Lipid transport and metabolism	PREDICTED: phospholipase A(1) DAD1, chloroplastic-like [Pyrus x bretschneideri]
		Pbr013389.1	31.1567	33.22	34.8767	38.23	28.54	41.0667	44.6	33.7633	--	--	Cellular Component: cytosol (GO:0005829);; Cellular Component: plasmodesma (GO:0009506);;	K12200|0|pxb:103948307|K12200 programmed cell death 6-interacting protein | (RefSeq) ALG-2 interacting protein X-like	Endocytosis (ko04144)	[R]	General function prediction only	BRO1-like domain;; ALIX V-shaped domain binding to HIV	Vacuolar-sorting protein BRO1 OS=Arabidopsis thaliana OX=3702 GN=BRO1 PE=1 SV=1	S	Function unknown	PREDICTED: ALG-2 interacting protein X-like [Pyrus x bretschneideri]
		Pbr013567.1	0	0	0.0366667	0	0	0.126667	0.163333	0.116667	--	--	--	K05391|0|pxb:103943414|K05391 cyclic nucleotide gated channel, other eukaryote | (RefSeq) cyclic nucleotide-gated ion channel 1-like	--	[PT]	Inorganic ion transport and metabolism;; Signal transduction mechanisms	Ion transport protein	Cyclic nucleotide-gated ion channel 1 OS=Arabidopsis thaliana OX=3702 GN=CNGC1 PE=1 SV=1	U	Intracellular trafficking, secretion, and vesicular transport	PREDICTED: cyclic nucleotide-gated ion channel 1-like [Pyrus x bretschneideri]
		Pbr013570.1	0.926667	2.58333	0.86	4.58333	3.74333	4.43333	6.11667	3.44333	--	--	--	K05391|0|pxb:103943414|K05391 cyclic nucleotide gated channel, other eukaryote | (RefSeq) cyclic nucleotide-gated ion channel 1-like	--	[PT]	Inorganic ion transport and metabolism;; Signal transduction mechanisms	Ion transport protein	Cyclic nucleotide-gated ion channel 1 OS=Arabidopsis thaliana OX=3702 GN=CNGC1 PE=1 SV=1	U	Intracellular trafficking, secretion, and vesicular transport	PREDICTED: cyclic nucleotide-gated ion channel 1-like [Pyrus x bretschneideri]
		Pbr014417.1	0.0166667	0.0166667	0.02	0.98	0.186667	1.93333	7.70333	2.13333	[F]	Nucleotide transport and metabolism	Molecular Function: ribonucleoside-diphosphate reductase activity, thioredoxin disulfide as acceptor (GO:0004748);; Biological Process: DNA replication (GO:0006260);; Biological Process: multicellular organism development (GO:0007275);; Biological Process: deoxyribonucleoside diphosphate metabolic process (GO:0009186);; Biological Process: programmed cell death (GO:0012501);; Biological Process: …	K10808|0|pxb:103960882|K10808 ribonucleoside-diphosphate reductase subunit M2 [EC:1.17.4.1] | (RefSeq) ribonucleoside-diphosphate reductase small chain	Purine metabolism (ko00230);; Pyrimidine metabolism (ko00240);; Glutathione metabolism (ko00480)	[F]	Nucleotide transport and metabolism	Ribonucleotide reductase, small chain	Ribonucleoside-diphosphate reductase small chain OS=Nicotiana tabacum OX=4097 PE=2 SV=1	F	Nucleotide transport and metabolism	PREDICTED: ribonucleoside-diphosphate reductase small chain [Pyrus x bretschneideri]
		Pbr014421.1	132.067	168.03	119.027	176.49	238.407	154.463	173.67	220.563	--	--	--	--	--	--	--	Development and cell death domain	B2 protein OS=Daucus carota OX=4039 PE=2 SV=1	S	Function unknown	PREDICTED: B2 protein [Pyrus x bretschneideri]
		Pbr015647.1	24.0533	27.3633	23.4733	25.4867	25.7733		24.1167	24.7667	--	--	--	--	--	--	--	Protein of unknown function (DUF1336);; START domain	Protein ENHANCED DISEASE RESISTANCE 2-like OS=Arabidopsis thaliana OX=3702 GN=EDR2L PE=2 SV=1	S	Function unknown	PREDICTED: protein ENHANCED DISEASE RESISTANCE 2-like [Pyrus x bretschneideri]
		Pbr015934.2	0.796667	0.77	0.913333	1.11667	1.06667	1.51	1.83	2.16667	--	--	--	--	--	--	--	Development and cell death domain;; Kelch motif	B2 protein OS=Daucus carota OX=4039 PE=2 SV=1	S	Function unknown	PREDICTED: uncharacterized protein LOC103962148 isoform X2 [Pyrus x bretschneideri]
		Pbr016268.1	3.7	3.95333	2.74667	2.46	5	2.14667	4.86667	4.23333	--	--	--	--	--	--	--	LSD1 zinc finger	Protein LOL2 OS=Arabidopsis thaliana OX=3702 GN=LOL2 PE=1 SV=1	S	Function unknown	PREDICTED: protein LOL2-like isoform X1 [Pyrus x bretschneideri]
		Pbr017517.1	0	0	0.01	0	0	0	0	0	--	--	Cellular Component: nucleus (GO:0005634);; Cellular Component: secondary cell wall (GO:0009531);; Biological Process: regulation of cell wall macromolecule metabolic process (GO:0010981);; Molecular Function: protein homodimerization activity (GO:0042803);; Biological Process: positive regulation of programmed cell death (GO:0043068);; Molecular Function: sequence-specific DNA binding (GO:0043565…	--	--	--	--	No apical meristem (NAM) protein	NAC domain-containing protein 7 OS=Arabidopsis thaliana OX=3702 GN=NAC007 PE=1 SV=2	S	Function unknown	PREDICTED: NAC domain-containing protein 7-like [Pyrus x bretschneideri]
		Pbr018439.1	0.166667	0.206667	0.103333	0.133333	0.11	0.3	0.29	0.13	[R]	General function prediction only	--	--	--	[DO]	Cell cycle control, cell division, chromosome partitioning;; Posttranslational modification, protein turnover, chaperones	Caspase domain;; LSD1 zinc finger	Metacaspase-1 OS=Arabidopsis thaliana OX=3702 GN=AMC1 PE=1 SV=1	O	Posttranslational modification, protein turnover, chaperones	PREDICTED: metacaspase-1-like [Pyrus x bretschneideri]
		Pbr018609.1	3.38	2.09333	2.51667	11.43	5.20667	10.6967	12.9767	6.22	[T]	Signal transduction mechanisms	Molecular Function: peroxidase activity (GO:0004601);; Molecular Function: calcium ion binding (GO:0005509);; Cellular Component: Golgi apparatus (GO:0005794);; Cellular Component: plasma membrane (GO:0005886);; Biological Process: osmosensory signaling pathway (GO:0007231);; Biological Process: response to heat (GO:0009408);; Cellular Component: integral component of membrane (GO:0016021);; Mole…	K13447|0|pxb:103944734|K13447 respiratory burst oxidase [EC:1.6.3.- 1.11.1.-] | (RefSeq) respiratory burst oxidase homolog protein D-like	Plant-pathogen interaction (ko04626)	[PQ]	Inorganic ion transport and metabolism;; Secondary metabolites biosynthesis, transport and catabolism	Ferric reductase NAD binding domain;; FAD-binding domain;; Respiratory burst NADPH oxidase;; Ferric reductase like transmembrane component;; EF hand	Respiratory burst oxidase homolog protein D OS=Arabidopsis thaliana OX=3702 GN=RBOHD PE=1 SV=1	U	Intracellular trafficking, secretion, and vesicular transport	PREDICTED: respiratory burst oxidase homolog protein D-like [Pyrus x bretschneideri]
		Pbr019077.1	6.70333	5.83333	5.23	7.33667	5.03333	6.48333	6.02667	6.54667	[R]	General function prediction only	--	--	--	[DO]	Cell cycle control, cell division, chromosome partitioning;; Posttranslational modification, protein turnover, chaperones	Caspase domain	Metacaspase-1 OS=Arabidopsis thaliana OX=3702 GN=AMC1 PE=1 SV=1	O	Posttranslational modification, protein turnover, chaperones	PREDICTED: metacaspase-1-like [Pyrus x bretschneideri]
		Pbr019674.1	474.573	621.8	624.597	536.733	577.37	581.913	732.207	629.983	[O]	Posttranslational modification, protein turnover, chaperones	Molecular Function: cysteine-type endopeptidase activity (GO:0004197);; Cellular Component: extracellular space (GO:0005615);; Cellular Component: lysosome (GO:0005764);; Molecular Function: 2-alkenal reductase [NAD(P)] activity (GO:0032440);; Biological Process: proteolysis involved in cellular protein catabolic process (GO:0051603);; Biological Process: oxidation-reduction process (GO:0055114);;	--	--	[O]	Posttranslational modification, protein turnover, chaperones	Papain family cysteine protease;; Cathepsin propeptide inhibitor domain (I29);; Granulin;; Peptidase C1-like family	Cysteine proteinase RD21A OS=Arabidopsis thaliana OX=3702 GN=RD21A PE=1 SV=1	O	Posttranslational modification, protein turnover, chaperones	PREDICTED: low-temperature-induced cysteine proteinase-like [Pyrus x bretschneideri]
		Pbr019680.1	40.55	46.2733	38.9967	36.95	38.6733	36.68	44.6033	41.4067	[H]	Coenzyme transport and metabolism	Molecular Function: catalytic activity (GO:0003824);; Cellular Component: endoplasmic reticulum (GO:0005783);; Biological Process: biosynthetic process (GO:0009058);; Cellular Component: integral component of membrane (GO:0016021);; Biological Process: cell growth (GO:0016049);; Molecular Function: pyridoxal phosphate binding (GO:0030170);; Biological Process: regulation of programmed cell death …	K00654|0|pxb:103950516|K00654 serine palmitoyltransferase [EC:2.3.1.50] | (RefSeq) long chain base biosynthesis protein 1	Sphingolipid metabolism (ko00600)	[O]	Posttranslational modification, protein turnover, chaperones	Aminotransferase class I and II	Long chain base biosynthesis protein 1 OS=Arabidopsis thaliana OX=3702 GN=LCB1 PE=1 SV=1	H	Coenzyme transport and metabolism	PREDICTED: long chain base biosynthesis protein 1 [Pyrus x bretschneideri]
		Pbr019919.1	3.35667	3.97333	2.71333	7.01	4.75333	5.07	4.62667	2.46333	--	--	Biological Process: G-protein coupled receptor signaling pathway, coupled to S1P second messenger (GO:0001789);; Molecular Function: GTPase activity (GO:0003924);; Molecular Function: signal transducer activity (GO:0004871);; Molecular Function: GTPase inhibitor activity (GO:0005095);; Molecular Function: GTP binding (GO:0005525);; Cellular Component: endoplasmic reticulum membrane (GO:0005789);;…	K19729|0|pxb:103952890|K19729 guanine nucleotide-binding protein G(t) subunit alpha 3 | (RefSeq) guanine nucleotide-binding protein alpha-1 subunit	--	[DT]	Cell cycle control, cell division, chromosome partitioning;; Signal transduction mechanisms	G-protein alpha subunit;; ADP-ribosylation factor family	Guanine nucleotide-binding protein alpha-1 subunit OS=Lupinus luteus OX=3873 GN=GPA1 PE=2 SV=1	S	Function unknown	PREDICTED: guanine nucleotide-binding protein alpha-1 subunit [Pyrus x bretschneideri]
		Pbr019960.1	0.976667	1.89667	1.08667	2.69	2.58	3.20667	6.06667	4.58667	--	--	--	--	--	--	--	Protein of unknown function (DUF1336)	Protein ENHANCED DISEASE RESISTANCE 2-like OS=Arabidopsis thaliana OX=3702 GN=EDR2L PE=2 SV=1	S	Function unknown	PREDICTED: protein ENHANCED DISEASE RESISTANCE 2-like [Pyrus x bretschneideri]
		Pbr021062.1	8.20667	7.60667	7.16	11.0267	7.96	11.7833	11.4933	9.29667	--	--	--	--	--	--	--	Probable zinc-ribbon domain	Protein ENHANCED DISEASE RESISTANCE 4 OS=Arabidopsis thaliana OX=3702 GN=EDR4 PE=1 SV=1	S	Function unknown	PREDICTED: protein ENHANCED DISEASE RESISTANCE 4-like [Pyrus x bretschneideri]
		Pbr021071.1	2.81333	4.02333	3.35	5.38	4.49667	5.44667	5.97333	5.38667	--	--	--	--	--	--	--	GDSL/SGNH-like Acyl-Esterase family found in Pmr5 and Cas1p;; PMR5 N terminal Domain;; Probable zinc-ribbon domain	Protein trichome birefringence-like 25 OS=Arabidopsis thaliana OX=3702 GN=TBL25 PE=2 SV=1	S	Function unknown	PREDICTED: protein ENHANCED DISEASE RESISTANCE 4-like [Pyrus x bretschneideri]
		Pbr021318.1	27.68	18.0733	8.38	14.2467	21.5467	14.0333	10.25	14.39	[R]	General function prediction only	Molecular Function: DNA binding (GO:0003677);;	K06875|4.67548e-66|pxb:103951247|K06875 programmed cell death protein 5 | (RefSeq) DNA-binding protein DDB_G0278111-like	--	[D]	Cell cycle control, cell division, chromosome partitioning	Double-stranded DNA-binding domain	--	S	Function unknown	PREDICTED: DNA-binding protein DDB_G0278111-like [Pyrus x bretschneideri]
		Pbr021365.1	45.79	41.5367	42.7367	34.3433	50.4233	32.0633	31.53	35.98	--	--	Biological Process: response to superoxide (GO:0000303);; Biological Process: response to hypoxia (GO:0001666);; Biological Process: response to molecule of oomycetes origin (GO:0002240);; Biological Process: plant-type hypersensitive response (GO:0009626);; Biological Process: regulation of ethylene-activated signaling pathway (GO:0010104);; Biological Process: regulation of hydrogen peroxide me…	--	--	--	--	LSD1 zinc finger	Protein LSD1 OS=Arabidopsis thaliana OX=3702 GN=LSD1 PE=1 SV=1	S	Function unknown	PREDICTED: protein LSD1 isoform X2 [Pyrus x bretschneideri]
		Pbr021952.1	0	0	0	0	0.0966667	0	0.06	0	--	--	Molecular Function: DNA binding (GO:0003677);; Cellular Component: nucleus (GO:0005634);; Biological Process: regulation of transcription, DNA-templated (GO:0006355);; Biological Process: xylem development (GO:0010089);; Biological Process: regulation of programmed cell death (GO:0043067);; Biological Process: shoot system development (GO:0048367);;	--	--	--	--	No apical meristem (NAM) protein	NAC domain-containing protein 104 OS=Arabidopsis thaliana OX=3702 GN=NAC104 PE=2 SV=1	S	Function unknown	PREDICTED: NAC domain-containing protein 104-like isoform X2 [Pyrus x bretschneideri]
		Pbr022752.1	0.01	0.02	0.04	0.0633333	0.03	0.246667	0.383333	0.01	--	--	--	--	--	[PT]	Inorganic ion transport and metabolism;; Signal transduction mechanisms	Ion transport protein	Cyclic nucleotide-gated ion channel 1 OS=Arabidopsis thaliana OX=3702 GN=CNGC1 PE=1 SV=1	U	Intracellular trafficking, secretion, and vesicular transport	PREDICTED: cyclic nucleotide-gated ion channel 1-like [Pyrus x bretschneideri]
		Pbr022894.1	33.87	36.5667	32.4467	36.0467	28.44	38.7567	36.2633	32.6767	--	--	--	--	--	--	--	bZIP transcription factor;; Basic region leucine zipper	bZIP transcription factor 17 OS=Arabidopsis thaliana OX=3702 GN=BZIP17 PE=1 SV=2	K	Transcription	PREDICTED: bZIP transcription factor 17-like, partial [Pyrus x bretschneideri]
		Pbr022999.1	10.97	10.21	15.8567	10.6633	14.9767	12.0933	8.44	7.66333	--	--	--	--	--	[S]	Function unknown	Glycolipid transfer protein (GLTP)	Accelerated cell death 11 OS=Arabidopsis thaliana OX=3702 GN=ACD11 PE=1 SV=1	U	Intracellular trafficking, secretion, and vesicular transport	PREDICTED: accelerated cell death 11-like [Pyrus x bretschneideri]
		Pbr023608.1	10.9267	10.0533	10.45	9.84667	6.99333	11.24	8.90333	9.83333	--	--	Biological Process: Group II intron splicing (GO:0000373);; Molecular Function: endonuclease activity (GO:0004519);; Biological Process: mRNA cis splicing, via spliceosome (GO:0045292);; Biological Process: photosystem I assembly (GO:0048564);; Biological Process: nucleic acid phosphodiester bond hydrolysis (GO:0090305);;	--	--	[R]	General function prediction only	LAGLIDADG DNA endonuclease family;; PPR repeat;; PPR repeat family;; Pentacotripeptide-repeat region of PRORP;; Pentatricopeptide repeat domain	Pentatricopeptide repeat-containing protein At2g15820, chloroplastic OS=Arabidopsis thaliana OX=3702 GN=OTP51 PE=2 SV=3	S	Function unknown	PREDICTED: pentatricopeptide repeat-containing protein At2g15820, chloroplastic [Pyrus x bretschneideri]
		Pbr024009.1	60.8667	50.4367	70.09	45.26	45.34	46.3033	48.91	48.8267	--	--	--	--	--	[T]	Signal transduction mechanisms	MA3 domain	Eukaryotic translation initiation factor isoform 4G-1 OS=Arabidopsis thaliana OX=3702 GN=EIF(ISO)4G1 PE=1 SV=1	S	Function unknown	PREDICTED: programmed cell death protein 4-like [Pyrus x bretschneideri]
		Pbr025332.1	8.87	10.5667	8.91	11.4	11.6133	12.1033	13.69	13.2667	[K]	Transcription	Molecular Function: DNA binding (GO:0003677);; Molecular Function: NAD+ ADP-ribosyltransferase activity (GO:0003950);; Cellular Component: nucleus (GO:0005634);; Biological Process: protein ADP-ribosylation (GO:0006471);; Molecular Function: zinc ion binding (GO:0008270);; Molecular Function: NAD binding (GO:0051287);;	K10798|0|pxb:103946029|K10798 poly [ADP-ribose] polymerase [EC:2.4.2.30] | (RefSeq) poly [ADP-ribose] polymerase 1-like	Base excision repair (ko03410)	[KLO]	Transcription;; Replication, recombination and repair;; Posttranslational modification, protein turnover, chaperones	Poly(ADP-ribose) polymerase catalytic domain;; Poly(ADP-ribose) polymerase, regulatory domain;; Poly(ADP-ribose) polymerase and DNA-Ligase Zn-finger region;; PADR1 (NUC008) domain;; WGR domain;; BRCA1 C Terminus (BRCT) domain	Poly [ADP-ribose] polymerase 1 OS=Arabidopsis thaliana OX=3702 GN=PARP1 PE=1 SV=2	S	Function unknown	PREDICTED: poly [ADP-ribose] polymerase 1-like [Pyrus x bretschneideri]
		Pbr025698.1	1.97667	1.55	1.69667	1.74667	1.78333	1.96	1.97333	2.09333	--	--	--	--	--	[T]	Signal transduction mechanisms	MA3 domain	--	S	Function unknown	PREDICTED: programmed cell death protein 4-like isoform X1 [Pyrus x bretschneideri]
		Pbr025843.1	42.0567	46.3433	40.6033	42.1467	38.1033	43.9	42.6433	39.9467	[J]	Translation, ribosomal structure and biogenesis	Molecular Function: nucleotide binding (GO:0000166);; Molecular Function: nucleic acid binding (GO:0003676);; Cellular Component: nucleolus (GO:0005730);; Biological Process: defense response (GO:0006952);; Biological Process: cell death (GO:0008219);; Biological Process: ethylene biosynthetic process (GO:0009693);; Biological Process: leaf senescence (GO:0010150);; Cellular Component: viral nucl…	K12741|3.17374e-161|pxb:103927936|K12741 heterogeneous nuclear ribonucleoprotein A1/A3 | (RefSeq) UBP1-associated protein 2C-like	Spliceosome (ko03040)	[R]	General function prediction only	RNA recognition motif. (a.k.a. RRM, RBD, or RNP domain);; RNA recognition motif	UBP1-associated protein 2C OS=Arabidopsis thaliana OX=3702 GN=UBA2C PE=2 SV=1	S	Function unknown	PREDICTED: UBP1-associated protein 2C-like [Pyrus x bretschneideri]
		Pbr025938.1	0.00333333	0	0	0	0	0	0	0	[T]	Signal transduction mechanisms	--	K05391|0|pxb:103928207|K05391 cyclic nucleotide gated channel, other eukaryote | (RefSeq) cyclic nucleotide-gated ion channel 1-like	Plant-pathogen interaction (ko04626)	[PT]	Inorganic ion transport and metabolism;; Signal transduction mechanisms	Ion transport protein	Cyclic nucleotide-gated ion channel 1 OS=Arabidopsis thaliana OX=3702 GN=CNGC1 PE=1 SV=1	U	Intracellular trafficking, secretion, and vesicular transport	PREDICTED: cyclic nucleotide-gated ion channel 1-like [Pyrus x bretschneideri]
		Pbr026322.1	3.27667	3.37333	3.38333	3.68667	3.95667	3.62	3.03333	2.37	--	--	Cellular Component: spindle pole (GO:0000922);; Cellular Component: cytoplasm (GO:0005737);; Cellular Component: microtubule organizing center (GO:0005815);; Cellular Component: microtubule (GO:0005874);; Biological Process: microtubule nucleation (GO:0007020);; Molecular Function: gamma-tubulin binding (GO:0043015);;	K16571|0|pxb:103928384|K16571 gamma-tubulin complex component 4 | (RefSeq) gamma-tubulin complex component 4 homolog	--	[Z]	Cytoskeleton	Utp14 protein;; Spc97 / Spc98 family	Gamma-tubulin complex component 4 OS=Arabidopsis thaliana OX=3702 GN=GCP4 PE=2 SV=2	S	Function unknown	Poly [ADP-ribose] polymerase [Trema orientalis]
		Pbr026324.1	0.0866667	0.216667	0.183333	0.296667	0.243333	0.29	0.243333	0.173333	[K]	Transcription	Molecular Function: NAD+ ADP-ribosyltransferase activity (GO:0003950);; Cellular Component: nucleus (GO:0005634);; Biological Process: double-strand break repair via nonhomologous end joining (GO:0006303);; Biological Process: protein ADP-ribosylation (GO:0006471);;	K10798|0|pxb:103928389|K10798 poly [ADP-ribose] polymerase [EC:2.4.2.30] | (RefSeq) poly [ADP-ribose] polymerase 2-like	Base excision repair (ko03410)	[KLO]	Transcription;; Replication, recombination and repair;; Posttranslational modification, protein turnover, chaperones	Poly(ADP-ribose) polymerase catalytic domain;; Poly(ADP-ribose) polymerase, regulatory domain;; WGR domain;; SAP domain	Poly [ADP-ribose] polymerase 2 OS=Zea mays OX=4577 GN=PARP2 PE=2 SV=1	S	Function unknown	PREDICTED: poly [ADP-ribose] polymerase 2-like [Pyrus x bretschneideri]
		Pbr026355.1	0.136667	0.226667	0.216667	0.493333	0.37	0.35	0.256667	0.213333	[K]	Transcription	Molecular Function: NAD+ ADP-ribosyltransferase activity (GO:0003950);; Cellular Component: nucleus (GO:0005634);; Biological Process: double-strand break repair via nonhomologous end joining (GO:0006303);; Biological Process: protein ADP-ribosylation (GO:0006471);;	K10798|0|pxb:103928406|K10798 poly [ADP-ribose] polymerase [EC:2.4.2.30] | (RefSeq) poly [ADP-ribose] polymerase 2-A-like	Base excision repair (ko03410)	[KLO]	Transcription;; Replication, recombination and repair;; Posttranslational modification, protein turnover, chaperones	Poly(ADP-ribose) polymerase catalytic domain;; Poly(ADP-ribose) polymerase, regulatory domain;; WGR domain;; SAP domain	Poly [ADP-ribose] polymerase 2 OS=Zea mays OX=4577 GN=PARP2 PE=2 SV=1	S	Function unknown	PREDICTED: poly [ADP-ribose] polymerase 2-like isoform X1 [Pyrus x bretschneideri]
		Pbr026357.1	3.57333	3.38333	3.16667	3.84	4.17667	4.04	3.98333	3.29	--	--	Cellular Component: spindle pole (GO:0000922);; Cellular Component: cytoplasm (GO:0005737);; Cellular Component: microtubule organizing center (GO:0005815);; Cellular Component: microtubule (GO:0005874);; Biological Process: microtubule nucleation (GO:0007020);; Molecular Function: gamma-tubulin binding (GO:0043015);;	K16571|0|pxb:103928417|K16571 gamma-tubulin complex component 4 | (RefSeq) gamma-tubulin complex component 4 homolog	--	[Z]	Cytoskeleton	Utp14 protein;; Spc97 / Spc98 family	Gamma-tubulin complex component 4 OS=Arabidopsis thaliana OX=3702 GN=GCP4 PE=2 SV=2	S	Function unknown	Poly [ADP-ribose] polymerase [Trema orientalis]
		Pbr026493.1	0.0366667	0	0	0	0	0	0	0	--	--	--	--	--	--	--	--	--	--	--	PREDICTED: cyclic nucleotide-gated ion channel 1-like [Pyrus x bretschneideri]
		Pbr026572.3	0	0.02	0	0	0	0.01	0	0	[T]	Signal transduction mechanisms	--	K05391|0|pxb:103946353|K05391 cyclic nucleotide gated channel, other eukaryote | (RefSeq) cyclic nucleotide-gated ion channel 1-like	Plant-pathogen interaction (ko04626)	[PT]	Inorganic ion transport and metabolism;; Signal transduction mechanisms	Ion transport protein	Cyclic nucleotide-gated ion channel 1 OS=Arabidopsis thaliana OX=3702 GN=CNGC1 PE=1 SV=1	U	Intracellular trafficking, secretion, and vesicular transport	PREDICTED: cyclic nucleotide-gated ion channel 1-like isoform X1 [Pyrus x bretschneideri]
		Pbr026898.1	28.28	22.31	22.4267	16.8467	19.8133	17.7133	19.45	20.2067	--	--	Cellular Component: cytoplasm (GO:0005737);;	K14801|0|pxb:103928953|K14801 pre-rRNA-processing protein TSR4 | (RefSeq) programmed cell death protein 2-like	--	[R]	General function prediction only	Programmed cell death protein 2, C-terminal putative domain	--	S	Function unknown	PREDICTED: programmed cell death protein 2-like [Pyrus x bretschneideri]
		Pbr027450.1	3.51333	2.30667	2.48667	4.81	1.92667	7.41333	5.72333	2.6	[T]	Signal transduction mechanisms	--	K05391|0|pxb:103929332|K05391 cyclic nucleotide gated channel, other eukaryote | (RefSeq) cyclic nucleotide-gated ion channel 1-like	Plant-pathogen interaction (ko04626)	[PT]	Inorganic ion transport and metabolism;; Signal transduction mechanisms	Ion transport protein;; Cyclic nucleotide-binding domain	Cyclic nucleotide-gated ion channel 1 OS=Arabidopsis thaliana OX=3702 GN=CNGC1 PE=1 SV=1	U	Intracellular trafficking, secretion, and vesicular transport	PREDICTED: cyclic nucleotide-gated ion channel 1-like [Pyrus x bretschneideri]
		Pbr027873.2	6.87667	5.89667	5.54	4.93	6.11667	4.38667	4.69667	4.77667	[J]	Translation, ribosomal structure and biogenesis	Molecular Function: cysteine-tRNA ligase activity (GO:0004817);; Molecular Function: ATP binding (GO:0005524);; Cellular Component: mitochondrion (GO:0005739);; Biological Process: cysteinyl-tRNA aminoacylation (GO:0006423);; Cellular Component: chloroplast stroma (GO:0009570);; Biological Process: polar nucleus fusion (GO:0010197);; Biological Process: cristae formation (GO:0042407);; Biological…	K01883|0|pxb:103946728|K01883 cysteinyl-tRNA synthetase [EC:6.1.1.16] | (RefSeq) cysteine--tRNA ligase, chloroplastic/mitochondrial	Aminoacyl-tRNA biosynthesis (ko00970)	[J]	Translation, ribosomal structure and biogenesis	tRNA synthetases class I (C) catalytic domain;; tRNA synthetases class I (M);; tRNA synthetases class I (I, L, M and V);; DALR domain	Cysteine--tRNA ligase, chloroplastic/mitochondrial OS=Arabidopsis thaliana OX=3702 GN=SYCO PE=2 SV=1	J	Translation, ribosomal structure and biogenesis	PREDICTED: cysteine--tRNA ligase, chloroplastic/mitochondrial isoform X1 [Pyrus x bretschneideri]
		Pbr028008.1	3.37333	3.74333	3.59	4.9	5.25667	4.56	3.74333	3.79667	--	--	Molecular Function: structural constituent of ribosome (GO:0003735);; Biological Process: translation (GO:0006412);; Biological Process: mitochondrial transport (GO:0006839);; Cellular Component: integral component of membrane (GO:0016021);; Cellular Component: mitochondrial membrane (GO:0031966);;	K15103|1.74283e-166|pxb:103929814|K15103 solute carrier family 25 (mitochondrial uncoupling protein), member 8/9 | (RefSeq) mitochondrial uncoupling protein 2-like	--	[C]	Energy production and conversion	Mitochondrial carrier protein	Mitochondrial uncoupling protein 2 OS=Arabidopsis thaliana OX=3702 GN=PUMP2 PE=2 SV=1	O	Posttranslational modification, protein turnover, chaperones	PREDICTED: mitochondrial uncoupling protein 2-like [Pyrus x bretschneideri]
		Pbr028452.1	0.153333	0.103333	0.08	0.143333	0.176667	0.1	0.0166667	0	[R]	General function prediction only	--	--	--	[DO]	Cell cycle control, cell division, chromosome partitioning;; Posttranslational modification, protein turnover, chaperones	Caspase domain	Metacaspase-1 OS=Arabidopsis thaliana OX=3702 GN=AMC1 PE=1 SV=1	O	Posttranslational modification, protein turnover, chaperones	PREDICTED: metacaspase-1 [Pyrus x bretschneideri]
		Pbr028748.1	62.63	59.89	75.12	61.9633	45.7867	73.5167	61.3467	51.5567	--	--	Cellular Component: cytosol (GO:0005829);; Cellular Component: plasmodesma (GO:0009506);;	K12200|0|pxb:103947059|K12200 programmed cell death 6-interacting protein | (RefSeq) ALG-2 interacting protein X-like	Endocytosis (ko04144)	[R]	General function prediction only	BRO1-like domain;; ALIX V-shaped domain binding to HIV	Vacuolar-sorting protein BRO1 OS=Arabidopsis thaliana OX=3702 GN=BRO1 PE=1 SV=1	S	Function unknown	PREDICTED: ALG-2 interacting protein X-like [Pyrus x bretschneideri]
		Pbr029171.1	5.15	5.50333	7.40667	4.35667	4.71333	4.5	3.85667	4.15	--	--	--	--	--	--	--	Protein of unknown function (DUF1336);; START domain	Protein ENHANCED DISEASE RESISTANCE 2 OS=Arabidopsis thaliana OX=3702 GN=EDR2 PE=2 SV=1	S	Function unknown	PREDICTED: protein ENHANCED DISEASE RESISTANCE 2-like isoform X3 [Pyrus x bretschneideri]
		Pbr029448.1	2.95333	2.69333	2.96333	3.29333	4.11667	2.63	2.62667	2.46333	--	--	--	--	--	--	--	Programmed cell death protein 7	U11/U12 small nuclear ribonucleoprotein 59 kDa protein OS=Arabidopsis thaliana OX=3702 GN=SNRNP59 PE=2 SV=1	S	Function unknown	PREDICTED: U11/U12 small nuclear ribonucleoprotein 59 kDa protein isoform X1 [Pyrus x bretschneideri]
		Pbr029842.1	34.6067	27.9667	36.8533	36.4333	38.9333	33.57	20.9367	26.28	--	--	Molecular Function: calcium-dependent phospholipid binding (GO:0005544);; Biological Process: negative regulation of cell death (GO:0060548);;	--	--	[T]	Signal transduction mechanisms	Copine;; C2 domain	Protein BONZAI 1 OS=Arabidopsis thaliana OX=3702 GN=BON1 PE=1 SV=2	S	Function unknown	PREDICTED: protein BONZAI 1-like isoform X1 [Pyrus x bretschneideri]
		Pbr030958.1	0.0766667	0.01	0.0533333	0.116667	0.0866667	0.423333	0.276667	0.133333	--	--	--	K05391|0|pxb:103965068|K05391 cyclic nucleotide gated channel, other eukaryote | (RefSeq) cyclic nucleotide-gated ion channel 1-like	Plant-pathogen interaction (ko04626)	[PT]	Inorganic ion transport and metabolism;; Signal transduction mechanisms	Ion transport protein	Cyclic nucleotide-gated ion channel 1 OS=Arabidopsis thaliana OX=3702 GN=CNGC1 PE=1 SV=1	U	Intracellular trafficking, secretion, and vesicular transport	PREDICTED: cyclic nucleotide-gated ion channel 1-like [Pyrus x bretschneideri]
		Pbr031539.1	13.2	14.69	14.6967	14.3733	12.8167	16.3133	13.8	12.8833	[T]	Signal transduction mechanisms	Molecular Function: voltage-gated potassium channel activity (GO:0005249);; Cellular Component: integral component of plasma membrane (GO:0005887);; Biological Process: regulation of membrane potential (GO:0042391);; Biological Process: potassium ion transmembrane transport (GO:0071805);;	K05391|0|pxb:103948051|K05391 cyclic nucleotide gated channel, other eukaryote | (RefSeq) cyclic nucleotide-gated ion channel 1-like	Plant-pathogen interaction (ko04626)	[PT]	Inorganic ion transport and metabolism;; Signal transduction mechanisms	Ion transport protein;; Cyclic nucleotide-binding domain	Cyclic nucleotide-gated ion channel 1 OS=Arabidopsis thaliana OX=3702 GN=CNGC1 PE=1 SV=1	U	Intracellular trafficking, secretion, and vesicular transport	PREDICTED: cyclic nucleotide-gated ion channel 1-like [Pyrus x bretschneideri]
		Pbr031752.1	0	0	0.01	0	0.02	0	0	0	--	--	Cellular Component: nucleus (GO:0005634);; Cellular Component: secondary cell wall (GO:0009531);; Biological Process: regulation of cell wall macromolecule metabolic process (GO:0010981);; Molecular Function: protein homodimerization activity (GO:0042803);; Biological Process: positive regulation of programmed cell death (GO:0043068);; Molecular Function: sequence-specific DNA binding (GO:0043565…	--	--	--	--	No apical meristem (NAM) protein	NAC domain-containing protein 7 OS=Arabidopsis thaliana OX=3702 GN=NAC007 PE=1 SV=2	S	Function unknown	PREDICTED: NAC domain-containing protein 7-like [Pyrus x bretschneideri]
		Pbr031812.1	0.383333	0.51	0.56	0.616667	0	0.26	0.243333	0.276667	--	--	--	--	--	[DO]	Cell cycle control, cell division, chromosome partitioning;; Posttranslational modification, protein turnover, chaperones	Caspase domain	Metacaspase-4 OS=Arabidopsis thaliana OX=3702 GN=AMC4 PE=1 SV=1	O	Posttranslational modification, protein turnover, chaperones	PREDICTED: metacaspase-4-like [Pyrus x bretschneideri]
		Pbr031958.1	57.99	41.3467	51.7333	69.1533	59.4	49.25	22.5967	29.86	--	--	Cellular Component: thylakoid (GO:0009579);; Biological Process: plastid organization (GO:0009657);; Molecular Function: alternative oxidase activity (GO:0009916);; Cellular Component: integral component of membrane (GO:0016021);; Biological Process: carotenoid biosynthetic process (GO:0016117);; Molecular Function: metal ion binding (GO:0046872);; Biological Process: oxidation-reduction process …	K17893|0|pxb:103948237|K17893 ubiquinol oxidase [EC:1.10.3.11] | (RefSeq) ubiquinol oxidase 4, chloroplastic/chromoplastic	--	--	--	Alternative oxidase	Ubiquinol oxidase 4, chloroplastic/chromoplastic OS=Arabidopsis thaliana OX=3702 GN=AOX4 PE=1 SV=2	S	Function unknown	PREDICTED: ubiquinol oxidase 4, chloroplastic/chromoplastic [Pyrus x bretschneideri]
		Pbr032458.1	0.473333	0.143333	0.22	3.46333	1.00667	7.26667	13.1	6.67	--	--	Molecular Function: structural constituent of ribosome (GO:0003735);; Biological Process: translation (GO:0006412);; Biological Process: mitochondrial transport (GO:0006839);; Cellular Component: integral component of membrane (GO:0016021);; Cellular Component: mitochondrial membrane (GO:0031966);;	K15104|0|pxb:103933057|K15104 solute carrier family 25 (mitochondrial oxoglutarate transporter), member 11 | (RefSeq) mitochondrial uncoupling protein 5-like	--	[C]	Energy production and conversion	Mitochondrial carrier protein	Mitochondrial uncoupling protein 5 OS=Arabidopsis thaliana OX=3702 GN=PUMP5 PE=2 SV=1	S	Function unknown	PREDICTED: mitochondrial uncoupling protein 5-like [Pyrus x bretschneideri]
		Pbr032708.1	1.27	8.91667	6.49333	7.40333	10.9467	15.68	27.8	8.06	--	--	Cellular Component: plasma membrane (GO:0005886);; Cellular Component: integral component of membrane (GO:0016021);;	--	--	--	--	Late embryogenesis abundant protein	Late embryogenesis abundant protein At1g64065 OS=Arabidopsis thaliana OX=3702 GN=At1g64065 PE=2 SV=1	S	Function unknown	PREDICTED: late embryogenesis abundant protein At1g64065-like [Pyrus x bretschneideri]
		Pbr032856.1	0	0.01	0	0.123333	0	0.29	0.133333	0	[T]	Signal transduction mechanisms	Biological Process: response to stimulus (GO:0050896);;	--	--	[R]	General function prediction only	Ankyrin repeats (3 copies);; Ankyrin repeats (many copies);; Ankyrin repeats (many copies);; Ankyrin repeat;; Ankyrin repeat;; Domain of unknown function	Protein ACCELERATED CELL DEATH 6 OS=Arabidopsis thaliana OX=3702 GN=ACD6 PE=1 SV=1	S	Function unknown	PREDICTED: protein ACCELERATED CELL DEATH 6-like [Pyrus x bretschneideri]
		Pbr032861.1	3.69	5.55667	2.60333	4.80333	5.14	3.50333	3.12	5.36667	[T]	Signal transduction mechanisms	--	--	--	[R]	General function prediction only	Ankyrin repeats (3 copies);; Ankyrin repeats (many copies);; Ankyrin repeats (many copies);; Ankyrin repeat;; Ankyrin repeat;; Domain of unknown function	Protein ACCELERATED CELL DEATH 6 OS=Arabidopsis thaliana OX=3702 GN=ACD6 PE=1 SV=1	S	Function unknown	PREDICTED: protein ACCELERATED CELL DEATH 6-like [Pyrus x bretschneideri]
		Pbr032864.2	0	0	0	0.01	0.0166667	0.0166667	0	0	[T]	Signal transduction mechanisms	--	--	--	[R]	General function prediction only	Ankyrin repeats (3 copies);; Ankyrin repeats (many copies);; Ankyrin repeats (many copies);; Ankyrin repeat;; Ankyrin repeat	Protein ACCELERATED CELL DEATH 6 OS=Arabidopsis thaliana OX=3702 GN=ACD6 PE=1 SV=1	S	Function unknown	PREDICTED: protein ACCELERATED CELL DEATH 6-like [Pyrus x bretschneideri]
		Pbr033150.1	0	0	0	0	0.08	0	0	0	--	--	Molecular Function: transporter activity (GO:0005215);; Biological Process: transport (GO:0006810);; Biological Process: programmed cell death (GO:0012501);; Cellular Component: integral component of membrane (GO:0016021);;	--	--	[T]	Signal transduction mechanisms	--	Protein LAZ1 OS=Arabidopsis thaliana OX=3702 GN=LAZ1 PE=1 SV=1	S	Function unknown	PREDICTED: protein LAZ1-like isoform X2 [Malus domestica]
		Pbr033382.2	143.907	158.333	135.953	129.213	150.503	113.25	124.367	126.053	--	--	Molecular Function: NAD+ ADP-ribosyltransferase activity (GO:0003950);;	--	--	--	--	RCD1-SRO-TAF4 (RST) plant domain	Inactive poly [ADP-ribose] polymerase RCD1 OS=Arabidopsis thaliana OX=3702 GN=RCD1 PE=1 SV=1	S	Function unknown	PREDICTED: probable inactive poly [ADP-ribose] polymerase SRO1 isoform X1 [Pyrus x bretschneideri]
		Pbr033807.1	191.543	211.35	202.987	233.843	212.323	209.32	153.573	161.863	--	--	--	--	--	--	--	Development and cell death domain	B2 protein OS=Daucus carota OX=4039 PE=2 SV=1	S	Function unknown	PREDICTED: probable serine/threonine-protein kinase DDB_G0282963 [Pyrus x bretschneideri]
		Pbr034291.1	3.62	3.77667	4.91667	2.53	2.88667	2.35333	1.66333	1.92667	--	--	--	--	--	--	--	Protein of unknown function (DUF1336);; START domain	Protein ENHANCED DISEASE RESISTANCE 2 OS=Arabidopsis thaliana OX=3702 GN=EDR2 PE=2 SV=1	S	Function unknown	PREDICTED: protein ENHANCED DISEASE RESISTANCE 2-like isoform X3 [Pyrus x bretschneideri]
		Pbr034353.1	0.31	0.216667	0.0933333	1.97667	1.11333	2.05333	1.45333	0.886667	--	--	Cellular Component: membrane (GO:0016020);;	--	--	--	--	Late embryogenesis abundant protein	Late embryogenesis abundant protein At1g64065 OS=Arabidopsis thaliana OX=3702 GN=At1g64065 PE=2 SV=1	S	Function unknown	PREDICTED: late embryogenesis abundant protein At1g64065-like [Pyrus x bretschneideri]
		Pbr034701.1	21.26	21.7833	32.7167	67.3533	67.3433	75.93	74.4267	68.4133	--	--	Molecular Function: structural constituent of ribosome (GO:0003735);; Biological Process: translation (GO:0006412);; Biological Process: mitochondrial transport (GO:0006839);; Cellular Component: integral component of membrane (GO:0016021);; Cellular Component: mitochondrial membrane (GO:0031966);; Biological Process: transmembrane transport (GO:0055085);;	K15104|0|pxb:103934535|K15104 solute carrier family 25 (mitochondrial oxoglutarate transporter), member 11 | (RefSeq) mitochondrial uncoupling protein 5-like	--	[C]	Energy production and conversion	Mitochondrial carrier protein	Mitochondrial uncoupling protein 5 OS=Arabidopsis thaliana OX=3702 GN=PUMP5 PE=2 SV=1	S	Function unknown	PREDICTED: mitochondrial uncoupling protein 5-like [Pyrus x bretschneideri]
		Pbr035027.1	0	0	0	0	0	0	0.0966667	0.0233333	--	--	Molecular Function: NAD+ ADP-ribosyltransferase activity (GO:0003950);; Biological Process: protein ADP-ribosylation (GO:0006471);;	K10798|1.27829e-110|mdm:103441354|K10798 poly [ADP-ribose] polymerase [EC:2.4.2.30] | (RefSeq) poly [ADP-ribose] polymerase 3	Base excision repair (ko03410)	[KLO]	Transcription;; Replication, recombination and repair;; Posttranslational modification, protein turnover, chaperones	Poly(ADP-ribose) polymerase, regulatory domain;; WGR domain	Poly [ADP-ribose] polymerase 3 OS=Glycine max OX=3847 GN=PARP3 PE=2 SV=1	S	Function unknown	PREDICTED: poly [ADP-ribose] polymerase 3 [Malus domestica]
		Pbr035085.1	148.747	199.17	186.147	331.853	321.29	266.297	159.153	183.637	--	--	--	--	--	--	--	Development and cell death domain	B2 protein OS=Daucus carota OX=4039 PE=2 SV=1	S	Function unknown	PREDICTED: putative uncharacterized protein DDB_G0282133 [Pyrus x bretschneideri]
		Pbr035656.1	0.0166667	0.07	0.0866667	0.106667	0.106667	0.0366667	0.0833333	0.45	[H]	Coenzyme transport and metabolism	Cellular Component: mitochondrial inner membrane (GO:0005743);; Biological Process: response to cold (GO:0009409);; Molecular Function: alternative oxidase activity (GO:0009916);; Cellular Component: integral component of membrane (GO:0016021);; Biological Process: mitochondria-nucleus signaling pathway (GO:0031930);; Biological Process: cellular respiration (GO:0045333);; Molecular Function: met…	K17893|0|pxb:103935164|K17893 ubiquinol oxidase [EC:1.10.3.11] | (RefSeq) ubiquinol oxidase 2, mitochondrial-like	--	--	--	Alternative oxidase	Ubiquinol oxidase 1a, mitochondrial OS=Arabidopsis thaliana OX=3702 GN=AOX1A PE=1 SV=2	S	Function unknown	PREDICTED: ubiquinol oxidase 2, mitochondrial-like [Pyrus x bretschneideri]
		Pbr036467.1	0	0.19	0.0366667	0.453333	0.323333	1.11	1.56333	0.913333	--	--	--	--	--	--	--	Protein of unknown function (DUF1336)	Protein ENHANCED DISEASE RESISTANCE 2-like OS=Arabidopsis thaliana OX=3702 GN=EDR2L PE=2 SV=1	S	Function unknown	PREDICTED: protein ENHANCED DISEASE RESISTANCE 2-like [Pyrus x bretschneideri]
		Pbr036979.1	0.203333	0.173333	0.216667	0.0633333	0	0.113333	0	0.0366667	[T]	Signal transduction mechanisms	Molecular Function: protein serine/threonine kinase activity (GO:0004674);; Molecular Function: transmembrane receptor protein tyrosine kinase activity (GO:0004714);; Molecular Function: ATP binding (GO:0005524);; Cellular Component: plasma membrane (GO:0005886);; Biological Process: positive regulation of cell death (GO:0010942);; Cellular Component: integral component of membrane (GO:0016021);;…	--	--	--	--	Protein tyrosine kinase;; Protein kinase domain	Leucine-rich repeat receptor-like serine/threonine/tyrosine-protein kinase SOBIR1 OS=Arabidopsis thaliana OX=3702 GN=SOBIR1 PE=1 SV=1	T	Signal transduction mechanisms	PREDICTED: leucine-rich repeat receptor-like serine/threonine/tyrosine-protein kinase SOBIR1 [Pyrus x bretschneideri]
		Pbr037478.1	80.1333	89.11	72.9867	84.5967	118.293	63.23	48.6867	55.08	--	--	Cellular Component: cytoplasm (GO:0005737);; Molecular Function: glycolipid transporter activity (GO:0017089);; Biological Process: glycolipid transport (GO:0046836);; Molecular Function: glycolipid binding (GO:0051861);;	--	--	[S]	Function unknown	Glycolipid transfer protein (GLTP)	Accelerated cell death 11 OS=Arabidopsis thaliana OX=3702 GN=ACD11 PE=1 SV=1	U	Intracellular trafficking, secretion, and vesicular transport	PREDICTED: accelerated cell death 11-like [Pyrus x bretschneideri]
		Pbr037815.1	19.1167	17.52	15.0667	27.67	16.0733	25.75	33.9533	19.9667	[T]	Signal transduction mechanisms	Molecular Function: peroxidase activity (GO:0004601);; Molecular Function: calcium ion binding (GO:0005509);; Cellular Component: Golgi apparatus (GO:0005794);; Cellular Component: plasma membrane (GO:0005886);; Biological Process: osmosensory signaling pathway (GO:0007231);; Biological Process: response to heat (GO:0009408);; Cellular Component: integral component of membrane (GO:0016021);; Mole…	K13447|0|pxb:103950368|K13447 respiratory burst oxidase [EC:1.6.3.- 1.11.1.-] | (RefSeq) respiratory burst oxidase homolog protein D-like	Plant-pathogen interaction (ko04626)	[PQ]	Inorganic ion transport and metabolism;; Secondary metabolites biosynthesis, transport and catabolism	Ferric reductase NAD binding domain;; FAD-binding domain;; Respiratory burst NADPH oxidase;; Ferric reductase like transmembrane component;; EF-hand domain pair	Respiratory burst oxidase homolog protein D OS=Arabidopsis thaliana OX=3702 GN=RBOHD PE=1 SV=1	U	Intracellular trafficking, secretion, and vesicular transport	PREDICTED: respiratory burst oxidase homolog protein D-like [Pyrus x bretschneideri]
		Pbr038081.1	0	0	0.00333333	0.793333	0.03	1.57333	6.74	1.60333	[F]	Nucleotide transport and metabolism	Molecular Function: ribonucleoside-diphosphate reductase activity, thioredoxin disulfide as acceptor (GO:0004748);; Biological Process: DNA replication (GO:0006260);; Biological Process: multicellular organism development (GO:0007275);; Biological Process: deoxyribonucleoside diphosphate metabolic process (GO:0009186);; Biological Process: programmed cell death (GO:0012501);; Biological Process: …	K10808|0|pxb:103941838|K10808 ribonucleoside-diphosphate reductase subunit M2 [EC:1.17.4.1] | (RefSeq) ribonucleoside-diphosphate reductase small chain	Purine metabolism (ko00230);; Pyrimidine metabolism (ko00240);; Glutathione metabolism (ko00480)	[F]	Nucleotide transport and metabolism	Ribonucleotide reductase, small chain	Ribonucleoside-diphosphate reductase small chain OS=Nicotiana tabacum OX=4097 PE=2 SV=1	F	Nucleotide transport and metabolism	PREDICTED: ribonucleoside-diphosphate reductase small chain [Pyrus x bretschneideri]
		Pbr038229.1	23.4633	20.8067	21.6233	26.5633	21.61	26.85	18.0467	15.93	[J]	Translation, ribosomal structure and biogenesis	Molecular Function: nucleotide binding (GO:0000166);; Molecular Function: nucleic acid binding (GO:0003676);; Cellular Component: nucleolus (GO:0005730);; Biological Process: defense response (GO:0006952);; Biological Process: cell death (GO:0008219);; Biological Process: ethylene biosynthetic process (GO:0009693);; Biological Process: leaf senescence (GO:0010150);; Cellular Component: viral nucl…	K12741|2.2396e-166|pxb:103932359|K12741 heterogeneous nuclear ribonucleoprotein A1/A3 | (RefSeq) UBP1-associated protein 2C-like	Spliceosome (ko03040)	[R]	General function prediction only	RNA recognition motif. (a.k.a. RRM, RBD, or RNP domain);; RNA recognition motif	UBP1-associated protein 2C OS=Arabidopsis thaliana OX=3702 GN=UBA2C PE=2 SV=1	S	Function unknown	PREDICTED: UBP1-associated protein 2C-like [Pyrus x bretschneideri]
		Pbr038786.1	13.98	19.4567	10.8933	11.5833	17.84	11.7633	9.00667	8.98	[H]	Coenzyme transport and metabolism	Molecular Function: alternative oxidase activity (GO:0009916);; Cellular Component: integral component of membrane (GO:0016021);; Molecular Function: metal ion binding (GO:0046872);; Biological Process: oxidation-reduction process (GO:0055114);; Cellular Component: respiratory chain (GO:0070469);;	K17893|0|pxb:103937089|K17893 ubiquinol oxidase [EC:1.10.3.11] | (RefSeq) ubiquinol oxidase, mitochondrial-like	--	--	--	Alternative oxidase	Ubiquinol oxidase, mitochondrial OS=Mangifera indica OX=29780 GN=AOMI 1 PE=1 SV=2	S	Function unknown	PREDICTED: ubiquinol oxidase, mitochondrial-like [Pyrus x bretschneideri]
		Pbr039068.1	35.3667	45.5533	29.0067	44.0233	43.1867	33.0067	35.0467	60.5833	--	--	Molecular Function: lipid binding (GO:0008289);;	--	--	--	--	Protein of unknown function (DUF1336)	Protein ENHANCED DISEASE RESISTANCE 2 OS=Arabidopsis thaliana OX=3702 GN=EDR2 PE=2 SV=1	S	Function unknown	PREDICTED: protein ENHANCED DISEASE RESISTANCE 2-like [Pyrus x bretschneideri]
		Pbr039545.1	86.6667	87.31	96.8367	106.677	115.663	75	72.2	74.06	[R]	General function prediction only	Molecular Function: DNA binding (GO:0003677);; Cellular Component: cytosol (GO:0005829);;	K06875|1.93206e-75|pxb:103951247|K06875 programmed cell death protein 5 | (RefSeq) DNA-binding protein DDB_G0278111-like	--	[D]	Cell cycle control, cell division, chromosome partitioning	Double-stranded DNA-binding domain	--	S	Function unknown	PREDICTED: DNA-binding protein DDB_G0278111-like [Pyrus x bretschneideri]
		Pbr039638.1	0.48	0	0	0.75	2.99	2.77667	0	3.78333	--	--	Biological Process: mitochondrial transport (GO:0006839);; Cellular Component: integral component of membrane (GO:0016021);; Cellular Component: mitochondrial membrane (GO:0031966);;	K15104|3.99463e-153|pxb:103937436|K15104 solute carrier family 25 (mitochondrial oxoglutarate transporter), member 11 | (RefSeq) mitochondrial uncoupling protein 5-like	--	[C]	Energy production and conversion	Mitochondrial carrier protein	Mitochondrial uncoupling protein 5 OS=Arabidopsis thaliana OX=3702 GN=PUMP5 PE=2 SV=1	S	Function unknown	PREDICTED: mitochondrial uncoupling protein 5-like [Pyrus x bretschneideri]
		Pbr039640.1	12.35	24.72	45.8567	104.977	44.6733	86.52	42.2633	86.79	--	--	Biological Process: mitochondrial transport (GO:0006839);; Cellular Component: integral component of membrane (GO:0016021);; Cellular Component: mitochondrial membrane (GO:0031966);;	K15104|0|pxb:103937436|K15104 solute carrier family 25 (mitochondrial oxoglutarate transporter), member 11 | (RefSeq) mitochondrial uncoupling protein 5-like	--	[C]	Energy production and conversion	Mitochondrial carrier protein	Mitochondrial uncoupling protein 5 OS=Arabidopsis thaliana OX=3702 GN=PUMP5 PE=2 SV=1	S	Function unknown	PREDICTED: mitochondrial uncoupling protein 5-like [Pyrus x bretschneideri]
		Pbr040700.1	8.57333	7.78	15.76	22.1567	24.7567	23.7833	13.02	12.0367	--	--	Molecular Function: structural constituent of ribosome (GO:0003735);; Biological Process: translation (GO:0006412);; Biological Process: mitochondrial transport (GO:0006839);; Cellular Component: integral component of membrane (GO:0016021);; Cellular Component: mitochondrial membrane (GO:0031966);; Biological Process: transmembrane transport (GO:0055085);;	K15104|0|pxb:103962858|K15104 solute carrier family 25 (mitochondrial oxoglutarate transporter), member 11 | (RefSeq) mitochondrial uncoupling protein 5-like	--	[C]	Energy production and conversion	Mitochondrial carrier protein	Mitochondrial uncoupling protein 5 OS=Arabidopsis thaliana OX=3702 GN=PUMP5 PE=2 SV=1	S	Function unknown	PREDICTED: mitochondrial uncoupling protein 5-like isoform X2 [Pyrus x bretschneideri]
		Pbr041270.1	0.536667	0.46	0.313333	2.66333	0.67	5.40667	6.47	4.03333	[H]	Coenzyme transport and metabolism	Molecular Function: alternative oxidase activity (GO:0009916);; Cellular Component: integral component of membrane (GO:0016021);; Molecular Function: metal ion binding (GO:0046872);; Biological Process: oxidation-reduction process (GO:0055114);; Cellular Component: respiratory chain (GO:0070469);;	K17893|0|mdm:103453652|K17893 ubiquinol oxidase [EC:1.10.3.11] | (RefSeq) ubiquinol oxidase, mitochondrial-like	--	--	--	Alternative oxidase	Alternative oxidase 3, mitochondrial OS=Glycine max OX=3847 GN=AOX3 PE=1 SV=1	S	Function unknown	PREDICTED: ubiquinol oxidase, mitochondrial-like [Pyrus x bretschneideri]
		Pbr042021.1	100.59	91.6233	100.753	78.3333	94.3433	78.0433	77.15	99.7867	--	--	Biological Process: response to superoxide (GO:0000303);; Biological Process: response to hypoxia (GO:0001666);; Biological Process: response to molecule of oomycetes origin (GO:0002240);; Biological Process: plant-type hypersensitive response (GO:0009626);; Biological Process: regulation of ethylene-activated signaling pathway (GO:0010104);; Biological Process: regulation of hydrogen peroxide me…	--	--	--	--	LSD1 zinc finger	Protein LSD1 OS=Arabidopsis thaliana OX=3702 GN=LSD1 PE=1 SV=1	S	Function unknown	PREDICTED: protein LSD1-like [Pyrus x bretschneideri]
		Pbr042109.1	6.95333	8.07333	6.14	10.2	13.7533	9.68667	4.05	4.16333	--	--	Cellular Component: cytoplasm (GO:0005737);; Molecular Function: glycolipid transporter activity (GO:0017089);; Biological Process: glycolipid transport (GO:0046836);; Molecular Function: glycolipid binding (GO:0051861);;	--	--	[S]	Function unknown	Glycolipid transfer protein (GLTP)	Accelerated cell death 11 OS=Arabidopsis thaliana OX=3702 GN=ACD11 PE=1 SV=1	U	Intracellular trafficking, secretion, and vesicular transport	PREDICTED: accelerated cell death 11-like [Pyrus x bretschneideri]
		Pbr042334.1	6.63667	10.25	7.7	18.0533	15.52	16.7633	8.68333	10.26	--	--	Biological Process: mitochondrial transport (GO:0006839);; Cellular Component: integral component of membrane (GO:0016021);; Cellular Component: mitochondrial membrane (GO:0031966);;	K15103|1.33006e-177|pxb:103963238|K15103 solute carrier family 25 (mitochondrial uncoupling protein), member 8/9 | (RefSeq) mitochondrial uncoupling protein 2-like	--	[C]	Energy production and conversion	Mitochondrial carrier protein	Mitochondrial uncoupling protein 2 OS=Arabidopsis thaliana OX=3702 GN=PUMP2 PE=2 SV=1	O	Posttranslational modification, protein turnover, chaperones	PREDICTED: mitochondrial uncoupling protein 2-like [Pyrus x bretschneideri]
		Pbr042398.1	5.9	9.98667	6.33667	9.21333	8.64667	6.64	5.39667	9.64333	--	--	Cellular Component: plasma membrane (GO:0005886);; Molecular Function: lipid binding (GO:0008289);;	--	--	--	--	Protein of unknown function (DUF1336);; START domain;; PH domain	Protein ENHANCED DISEASE RESISTANCE 2 OS=Arabidopsis thaliana OX=3702 GN=EDR2 PE=2 SV=1	S	Function unknown	PREDICTED: protein ENHANCED DISEASE RESISTANCE 2-like isoform X1 [Pyrus x bretschneideri]
		Pbr042892.1	0.0333333	0.2	0.146667	0.163333	0.296667	0.106667	0.0166667	0	[R]	General function prediction only	--	--	--	[DO]	Cell cycle control, cell division, chromosome partitioning;; Posttranslational modification, protein turnover, chaperones	Caspase domain	Metacaspase-1 OS=Arabidopsis thaliana OX=3702 GN=AMC1 PE=1 SV=1	O	Posttranslational modification, protein turnover, chaperones	PREDICTED: metacaspase-1-like [Pyrus x bretschneideri]

## Sheet: Table S3
		Table S3 Information of PbrCNGC1, PbrGnai1, PbrACD6, and PbrSOBIR1.
	Gene Name		Gene ID	Gene Position	CDS	Size (AA)	Mw (kDa)	pI	Formula	Extinction Coefficient	Instability Index	Aliphatic Index	GRAVY	Predicted Subcellular Localization	Domain or motif
		PbrCNGC1	Pbr013608.1	Chr1: 9531358-9534173	1176	391	44.8747	9.06	C2086H3206N524O542S18	69955	32.41	107.8	0.361	Plasma membrane	Pfam:Ion_trans
		PbrGnai1	Pbr029287.1	Chr8: 14109628-14113038	1149	382	44.5968	5.91	C2000H3138N536O597S11	41370	41.14	81.91	-0.55	Plasma membrane	G_alpha
		PbrACD6	Pbr027364.1	Chr5: 13424158-13426133	1725	574	63.9102	8.45	C2863H4531N797O832S15	53790	32.89	99.37	-0.102	-	Pfam:PGG; Pfam:LRR_8
		PbrSOBIR1	Pbr024019.1	Chr6: 5581361-5583250	1890	629	69.3752	9.11	C3090H4973N859O899S26	32025	33.57	96.15	-0.142	Plasma membrane	Pfam:Pkinase; ANK

## Sheet: Table S4
		Table S4 Information on W-boxes, G-boxes, and MYB-binding sites in PbrCNGC1, PbrGnai1, PbrACD6, and PbrSOBIR1 promoters
	Gene name		Gene ID	W-box					G-box					MYB
				Position		Strand	Sequence		Position		Strand	Sequence		Position		Strand	Sequence
		PbrCNGC1		P1	(-1874)-(-1869)	-	TTGACC		P1	(-1754)-(-1749)	-	CACGTC		P1	(-1766)-(-1761)	-	TAACTG
				P2	(-813)-(-808)	+	TTGACC		P2	(-933)-(-929)	+	CACGTC		P2	(-921)-(-916)	+	TAACTG
			Pbr013608.1											P3	(-740)-(-735)	+	TAACTG
														P4	(-244)-(-239)	-	CAACCA
														P5	(-129)-(-124)	+	CAACTG
		PbrGnai1		P1	(-381)-(-376)	-	TTGACC		P1	(-740)-(-735)	+	CACGTT		P1	(-1156)-(-1151)	+	CAACAG
			Pbr029287.1						P2	(-39)-(-34)	-	CACGAC		P2	(-882)-(-877)	+	TAACCA
									P3	(-42)-(-37)	+	CACGTC		P3	(-571)-(-566)	-	CAACAG
		PbrACD6		P1	(-134)-(-129)	-	TTGACC		P1	(-718)-(-713)	+	CACGAC		P1	(-1442)-(-1437)	+	CAACCA
			Pbr027364.1						P2	(-306)-(-301)	-	CACGTT		P2	(-1140)-(-1135)	-	TAACCA
									P3	(-54)-(-49)	-	CACGTT
		PbrSOBIR1		P1	(-1955)-(-1950)	+	TTGACC							P1	(-789)-(-784)	-	TAACCA
			Pbr024019.1											P2	(-646)-(-641)	+	CAACCA
														P3	(-64)-(-59)	+	CAACCA

## Sheet: Table S5
	Table S5 Expression profiles (FPKMs) of TFs during low-temperature storage of pear fruit
	Gene name		Gene ID	Treatment/storage time (d)/gene expression abundance (FPKM)
				0	60		120			180
					Control	DPA	Control	DPA	MHO	Control	DPA
	WRKY gene family
		PbrWRKY1	Pbr018673.1	-	-	-	-	-		-	-
		PbrWRKY2	Pbr018725.1	0.0833333	0.07	0.0166667	0.153333	0.0166667	0.4	0.31	0.103333
		PbrWRKY3	Pbr013623.1	0.0166667	0.0666667	0	0.176667	0.05	0.84	0.64	0.14
		PbrWRKY4	Pbr025184.1	49.0633	53.45	46.7867	44.34	41.75	46.56	62.9767	44.86
		PbrWRKY5	Pbr007354.1	15.8333	17.5367	17.0033	13.1733	13.6233	14.14	16.7467	14.2833
		PbrWRKY6	Pbr022698.1	3.44667	6.51333	4.94	2.13667	4.50333	1.97	1.22333	1.87667
		PbrWRKY7	Pbr039741.1	0.126667	0.136667	0.113333	0.05	0.0333333	0.51	2.26333	0.753333
		PbrWRKY8	Pbr041407.1	24.5933	28.7567	30.37	26.4733	22.3233	29.41	29.5267	26.56
		PbrWRKY9	Pbr023119.1	18.24	21.8167	16.59	23.94	20.1367	28.08	26.71	19.9667
		PbrWRKY10	Pbr013092.1	5.89	6.69	10.3433	10.62	7.53333	16.1	13.8267	5.02667
		PbrWRKY11	Pbr028604.1	0.08	0.153333	0.0733333	0.07	0.12	0.87	0.1	0.0766667
		PbrWRKY12	Pbr025301.2	7.93	8.57	6.48667	8.76	9.9	8.05	9.35667	6.67333
		PbrWRKY13	Pbr000523.1	11.3933	17.5633	10.3433	17.04	14.9333	18.01	20.1567	9.45333
		PbrWRKY14	Pbr000122.1	29.1133	25.5367	42.3767	28.2967	34.1267	38.72	40.2633	17.1867
		PbrWRKY15	Pbr037452.1	0.506667	0.336667	1.00333	0.346667	0.42	0.1	1.50333	0.27
		PbrWRKY16	Pbr017706.1	0.506667	1.14	0.3	0.346667	0.736667	1.34	1.38333	0.58
		PbrWRKY17	Pbr011472.1	0.0166667	0.01	0.0166667	0.0266667	0.0366667	0.09	0.283333	0.1
		PbrWRKY18	Pbr003660.1	0.3	0.753333	0.216667	1.81667	1.14333	2.07	3.01333	1.28
		PbrWRKY19	Pbr014160.1	0.493333	0.74	0.273333	2.28667	1.26333	2.99	2.84	1.28333
		PbrWRKY20	Pbr036688.1	0.02	0.01	0.0733333	0.01	0.03	0.03	0.12	0
		PbrWRKY21	Pbr035120.1	1.69667	2.73333	1.81667	1.22	2.38333	0.85	0.896667	0.8
		PbrWRKY22	Pbr002230.1	0.02	0.01	0.0733333	0.01	0.03	0.03	0.01	0
		PbrWRKY23	Pbr015073.1	2.44	8.92333	3.07667	4.89	6.85	5.79	14.8967	5.77667
		PbrWRKY24	Pbr032444.1	0	0	0.02	0.0366667	0	0	0	0
		PbrWRKY25	Pbr029435.1	0.0666667	0.0133333	0.0133333	0.0566667	0.0133333	0	0	0.173333
		PbrWRKY26	Pbr007956.1	0.0266667	0.0166667	0	0	0.0266667	0	0.0333333	0.0266667
		PbrWRKY27	Pbr007949.1	0.0266667	0.0166667	0	0	0.0266667	0	0.0333333	0.0266667
		PbrWRKY28	Pbr002913.1	0.0333333	0.316667	0	3.33333	0.256667	15.89	11.5367	1.62333
		PbrWRKY29	Pbr002914.1	0	0	0	0.0333333	0	0	0.05	0.0166667
		PbrWRKY30	Pbr021938.1	-	-	-	-	-		-	-
		PbrWRKY31	Pbr021935.1	0.21	0.08	0.1	0.156667	0.286667	0.1	0.153333	0.0266667
		PbrWRKY32	Pbr021930.1	0	0.04	0.0633333	0.02	0.0266667	0	0	0
		PbrWRKY33	Pbr019026.1	0.04	0.11	0	1.20333	0.07	0	2.39	0.0633333
		PbrWRKY34	Pbr019030.1	2.21	5.06	4.71333	11.45	5.39333	13.87	20.8233	11.8133
		PbrWRKY35	Pbr025002.1	0	0	0	0.373333	0.0433333	2.15	0.603333	0
		PbrWRKY36	Pbr001724.1	36.6633	50.18	34.73	41.9267	47.3	40.68	36.2267	31.85
		PbrWRKY37	Pbr005390.1	4.2	5.11333	4.99333	5.41667	6.98	5.2	6.17	4.22
		PbrWRKY38	Pbr004885.1	1.20667	1.49333	2.27333	3.43667	1.30667	3.66	2.71667	1.27333
		PbrWRKY39	Pbr029646.1	2.52	4.44667	2.85333	6.07	3.55333	10.92	35.2267	11.9233
		PbrWRKY40	Pbr005253.2	40.6767	39.9867	36.88	27.02	33.13	26.68	28.7767	29.96
		PbrWRKY41	Pbr041812.1	0	0.14	0	0.3	0	0.22	0.79	0.396667
		PbrWRKY42	Pbr018160.1	9.38333	17.0667	12.7867	14.67	14.4767	19.79	35.8367	21.62
		PbrWRKY43	Pbr018132.1	4.76	8.31	5.75	7.94333	6.46333	10.7	20.8667	11.6867
		PbrWRKY44	Pbr018122.1	0.106667	0.133333	0.156667	0.7	0.296667	1.2	3.17333	0.633333
		PbrWRKY45	Pbr021356.1	73.77	75.44	63.1533	59.47	77.9933	53.02	38.7933	43.2867
		PbrWRKY46	Pbr021316.1	1.19667	5.45333	2.63333	3.95	3.82667	4.77	6.70333	3.56333
		PbrWRKY47	Pbr016102.1	12.1667	9.93	5.15	10.1633	9.56667	8.02	8.29	10.9033
		PbrWRKY48	Pbr031922.1	1.52667	2.2	2.33	3.29	1.50333	7.31	11.2833	4.34667
		PbrWRKY49	Pbr039547.1	1.19667	5.45333	2.63333	3.95	3.82667	4.77	6.70333	3.56333
		PbrWRKY50	Pbr009057.1	5.15667	9.42667	5.71667	8.49	9.19667	7.53	9.04667	7.09333
		PbrWRKY51	Pbr041200.1	47.2733	101.96	59.74	48.1	79.0833	34.04	39.9633	38.32
		PbrWRKY52	Pbr031548.1	0.0166667	0.0933333	0.0266667	0.0866667	0	0.33	0.42	0.13
		PbrWRKY53	Pbr034115.1	0.85	1.27	1.33333	2.15333	0.896667	4.63	4.8	1.30333
		PbrWRKY54	Pbr004345.1	0.09	0.266667	0.176667	0	0.09	0.08	0.33	0.433333
		PbrWRKY55	Pbr001238.1	0.14	0.433333	0.09	1.16667	0.466667	3.26	2.78333	1.15
		PbrWRKY56	Pbr001239.1	0.07	0.286667	0.103333	1.11333	0.456667	2.44	2.51	0.463333
		PbrWRKY57	Pbr001240.1	0	0	0.0333333	0	0	0.02	0	0
		PbrWRKY58	Pbr001243.1	0	0	0	0	0.0166667	0	0.0166667	0
		PbrWRKY59	Pbr014651.1	0	0	0	0	0	0	0	0
		PbrWRKY60	Pbr008278.1	39.9533	45.3933	33.73	47.9233	51.3033	0.02	25.4833	21.4767
		PbrWRKY61	Pbr023691.1	0.03	0.136667	0.193333	0.183333	0.273333	0.33	1.68	0.103333
		PbrWRKY62	Pbr001424.1	0.116667	0.243333	0.0366667	3.89	0.203333	11.39	5.53	0.693333
		PbrWRKY63	Pbr001425.1	0.0666667	0.103333	0.05	0.176667	0.193333	0.08	0.113333	0.0833333
		PbrWRKY64	Pbr010799.1	0	0.0266667	0.01	0.0333333	0.0333333	0.12	0.29	0.0333333
		PbrWRKY65	Pbr010843.1	0	0	0	0	0.0133333	0	0.0266667	0
		PbrWRKY66	Pbr039129.1	0.03	0.0566667	0.0833333	0.113333	0.1	0.29	1.44333	0.126667
		PbrWRKY67	Pbr029950.1	11.4067	15.57	12.05	10.0233	11.06	10.41	11.99	8.96667
		PbrWRKY68	Pbr029927.2	7.20333	8.95	8.44	5.83333	7.25	6.48	5.89333	3.7
		PbrWRKY69	Pbr042883.1	5.13	12.3933	7.59667	8.29667	8.59	10.27	14.1733	5.73333
		PbrWRKY70	Pbr015019.1	22.1067	27.35	20.7833	30.2667	26.0133	31.23	48.9533	42.2133
		PbrWRKY71	Pbr002685.1	18.03	35.62	22.8133	32.3367	31.0733	45.4	89.9433	50.28
		PbrWRKY72	Pbr009294.1	0.14	0	0	0	0	0.1	0	0
		PbrWRKY73	Pbr009274.1	6.10333	6.20333	5.41667	6.16	8.37333	5.29	5.7	4.54333
		PbrWRKY74	Pbr020001.1	9.45333	11.2967	10.3367	19.08	9.39333	32.29	34.2833	11.9733
		PbrWRKY75	Pbr020000.1	0.02	0.02	0	1.44	0.0233333	5.93	3.03667	0
		PbrWRKY76	Pbr019883.1	0.0433333	0.283333	0.08	2.72	0.213333	3.98	2.21333	0.36
		PbrWRKY77	Pbr019675.1	19.1367	19.42	23.67	15.84	18.83	12.6	13.73	16.1867
		PbrWRKY78	Pbr034242.2	15.33	17.75	15.4967	13.47	14.3567	13.07	13.0667	10.9133
		PbrWRKY79	Pbr015297.1	2.94667	6.39667	3.42	5.17	5.99	6.97	10.79	6.91
		PbrWRKY80	Pbr026903.1	0.0333333	0.413333	0.156667	1.83333	0.263333	7.93	4.60667	0.74
		PbrWRKY81	Pbr037640.1	4.44667	6.61333	3.96667	5.76333	4.46	7.36	29.6367	12.9833
		PbrWRKY82	Pbr022408.1	0.0366667	0	0	0.153333	0	1.29	1.82333	0.103333
		PbrWRKY83	Pbr008639.1	0.9	2.39333	1.77667	5.78	2.92333	4.92	11.2967	6.26
		PbrWRKY84	Pbr002398.1	0.26	0.343333	0.23	1.19	0.32	2.11	6.91333	1.79667
		PbrWRKY85	Pbr038414.1	55	54.0433	56.11	46.3533	47.0067	42.48	33.86	34.9667
		PbrWRKY86	Pbr041858.1	0.156667	1.58333	0.616667	2.36	1.26333	3.57	12.95	2.11
		PbrWRKY87	Pbr038101.1	0.0833333	0.113333	0.0266667	0.06	0	0.96	2.92	0.376667
		PbrWRKY88	Pbr015939.1	3.48333	4.83667	3.79333	7.25333	4.55333	13.89	13.7733	4.57667
		PbrWRKY89	Pbr021534.1	0	0.0133333	0	0	0	0.01	0	0
		PbrWRKY90	Pbr021555.1	-	-	-	-	-		-	-
		PbrWRKY91	Pbr029304.1	0.0133333	0	0.0133333	0	0	0	0	0
		PbrWRKY92	Pbr029307.1	0.0133333	0	0.0133333	0	0	0	0	0
		PbrWRKY93	Pbr029330.1	2.81	3.56333	3.18333	3.08	2.47667	2.32	3.21333	2.68667
		PbrWRKY94	Pbr029332.1	0	0	0.0166667	0	0	0.03	0	0
		PbrWRKY95	Pbr029794.1	-	-	-	-	-		-	-
		PbrWRKY96	Pbr029797.1	-	-	-	-	-		-	-
		PbrWRKY97	Pbr032698.1	0.37	0.71	0.556667	0.38	0.296667	0.43	4.13	1.25667
		PbrWRKY98	Pbr032702.1	9.57333	2.25667	5.41333	3.41	1.3	1.57	0.696667	2.64333
		PbrWRKY99	Pbr038991.1	0.0133333	0	0.0133333	0	0	0	0	0
		PbrWRKY100	Pbr042500.1	0	0	0	0	0	0	0	0
		PbrWRKY101	Pbr001471.1	0.08	0.07	0.123333	0.123333	0.04	0.11	0.393333	0.106667
		PbrWRKY102	Pbr006376.1	0.0666667	0.1	0.0433333	0.0566667	0.0133333	0.05	0	0.0666667
		PbrWRKY103	Pbr006380.1	0.0166667	0.146667	0.05	0.0866667	0.0533333	0.03	0.146667	0
	MYB gene family
		PbrMYB1	Pbr041520.1	0	0	0	0	0	0	0	0
		PbrMYB2	Pbr042626.1	-	-	-	-	-		-	-
		PbrMYB3	Pbr003370.1	10.75	16.24	10.1	14.53	14.4733	14.46	14.92	15.05
		PbrMYB4	Pbr001709.1	0	0	0	0.02	0	0	0	0
		PbrMYB5	Pbr033457.1	-	-	-	-	-		-	-
		PbrMYB6	Pbr020295.1	25.2833	37.68	23.66	54.28	78.3567	35.33	39.48	55.5567
		PbrMYB7	Pbr009229.1	1.13333	1.25333	0.976667	2.31	1.83	2.48	3.91667	1.57333
		PbrMYB8	Pbr038922.1	51.4967	68.62	114.66	38.2733	50.7167	25.29	18.86	17.78
		PbrMYB9	Pbr033089.1	0.0233333	0	0.0233333	0.383333	0.143333	0.62	0.546667	0.0933333
		PbrMYB10	Pbr022669.1	0.49	2.55	0.726667	2.07667	3.47667	1.85	3.68	7.74667
		PbrMYB11	Pbr013315.1	0.596667	1.78667	0.836667	3.39	2.15333	3.73	9.14333	3.59
		PbrMYB12	Pbr000876.1	0.116667	0.113333	0.0933333	0.0766667	0.14	0.05	0.0366667	0.02
		PbrMYB13	Pbr034885.1	-	-	-	-	-		-	-
		PbrMYB14	Pbr011268.1	0.0166667	0.0333333	0	0.0466667	0	0.02	0	0.0766667
		PbrMYB15	Pbr030848.1	0	0	0	0	0	0	0.0133333	0
		PbrMYB16	Pbr024975.1	0	0	0	0	0.0233333	0	0	0
		PbrMYB17	Pbr018024.1	0.05	0	0.0466667	0.0166667	0.0166667	0	0.0166667	0.03
		PbrMYB18	Pbr013860.1	0	0	0	0	0	0	0	0.0333333
		PbrMYB19	Pbr001932.1	0.01	0	0.0133333	0	0	0	0.01	0.01
		PbrMYB20	Pbr001520.1	2.71333	5.34333	3.66667	3.38667	4.61333	5.79	10.4567	3.12333
		PbrMYB21	Pbr000268.1	0.54	0.76	0.8	0.873333	0.773333	0.92	6.69667	1.41667
		PbrMYB22	Pbr024420.1	0.133333	0.0333333	0.0966667	0	0	0	0	0
		PbrMYB23	Pbr014994.1	1.13333	0.873333	1.12667	0.92	0.866667	0.97	1.95667	0.73
		PbrMYB24	Pbr011980.1	2.84	4.89	2.76333	2.34	1.88667	1.13	0.636667	1.41
		PbrMYB25	Pbr001638.1	0	0.0333333	0.05	0.0166667	0.0666667	0.02	0.0166667	0.18
		PbrMYB26	Pbr001148.1	2.4	2.68	2.30667	2.04333	1.70333	0.78	0.663333	1.20667
		PbrMYB27	Pbr028812.1	1.05667	2.35667	4	4.48	2.55	4.38	1.21333	1.4
		PbrMYB28	Pbr025360.1	0.416667	0.563333	0.156667	0.503333	0.706667	0.81	2.81	0.533333
		PbrMYB29	Pbr004276.1	1.46	0.443333	0.916667	0.48	0.383333	1.2	1.30667	0.61
		PbrMYB30	Pbr023547.1	-	-	-	-	-		-	-
		PbrMYB31	Pbr015228.1	1.02333	2.48333	1.22	3.04	2.35	2.43	4.29667	2.36333
		PbrMYB32	Pbr013437.1	0.05	0.05	0.16	0.0266667	0.143333	0	0	0
		PbrMYB33	Pbr042132.1	-	-	-	-	-		-	-
		PbrMYB34	Pbr038874.1	2.12333	2.24	2.69	2.11	2.30333	2.15	1.97	1.80667
		PbrMYB35	Pbr030940.1	6.53667	10.0033	6.08667	6.00667	7.79667	6.16	8.12667	7.75
		PbrMYB36	Pbr016603.1	-	-	-	-	-		-	-
		PbrMYB37	Pbr011095.1	0.813333	2.87667	2.07	1.37333	1.78333	1.38	3.25667	1
		PbrMYB38	Pbr021193.1	0.11	0.24	0.456667	0.206667	0.26	0.26	0.0166667	0.32
		PbrMYB39	Pbr021178.1	0.11	0.24	0.456667	0.206667	0.26	0.26	0.0166667	0.32
		PbrMYB40	Pbr018111.1	0.0233333	0.0133333	0.07	0	0.0866667	0	0	0
		PbrMYB41	Pbr016661.1	0.0266667	0	0.05	0	0.0266667	0	0	0
		PbrMYB42	Pbr009823.1	23.6633	22.6267	14.7733	18.7667	20.7933	14.92	10.7333	11.0933
		PbrMYB43	Pbr042296.1	0	0	0.0233333	0	0	0	0	0
		PbrMYB44	Pbr041525.1	0.0533333	0.213333	0.0366667	0.503333	1.15333	0.61	5.25	1.57667
		PbrMYB45	Pbr030553.1	0.0233333	0.3	0.0233333	0.966667	0.07	2.13	1.16667	0.173333
		PbrMYB46	Pbr019262.1	10.0367	8.07667	25.91	23.22	11.9067	15.16	5.49333	11.8267
		PbrMYB47	Pbr014381.1	9.25	10.7967	8.13667	10.1133	11.4667	10.16	15.0367	12.2267
		PbrMYB48	Pbr001950.1	0.0266667	0.0266667	0	0	0	0.03	0	0
		PbrMYB49	Pbr040860.1	0	0.0166667	0	0	0	0	0.0366667	0
		PbrMYB50	Pbr037155.1	-	-	-	-	-		-	-
		PbrMYB51	Pbr032003.1	0	0	0	0	0	0	0	0
		PbrMYB52	Pbr028904.1	0.0366667	0.0366667	0.0166667	0	0.0533333	0.03	0.0166667	0.17
		PbrMYB53	Pbr024765.1	6.62333	5.74667	5.72	7.05333	7.47333	4.83	3.45333	2.92333
		PbrMYB54	Pbr016839.1	0	0.02	0	0	0.02	0	0	0
		PbrMYB55	Pbr015283.1	0	0	0	0	0	0	0	0
		PbrMYB56	Pbr002501.1	0	0.0366667	0	0	0.0166667	0	0	0
		PbrMYB57	Pbr031409.1	-	-	-	-	-		-	-
		PbrMYB58	Pbr011441.1	51.4133	113.837	71.05	83.7333	94.1767	57.95	34.9967	76.4533
		PbrMYB59	Pbr036818.1	0.0466667	0	0	0	0	0.84	0	0.0466667
		PbrMYB60	Pbr031798.1	0.126667	0.0733333	0.0866667	0.0933333	0.206667	0.02	0	0
		PbrMYB61	Pbr031366.2	0.0433333	0.326667	0.183333	0.153333	0.283333	0.14	0	0
		PbrMYB62	Pbr010210.1	0.0366667	0	0.0166667	0.02	0.0733333	0	0.0166667	0.0166667
		PbrMYB63	Pbr002556.1	0.68	1.31	0.573333	0.49	0.9	0.61	0.0166667	0.0766667
		PbrMYB64	Pbr002014.1	4.14667	3.89667	4.23667	2.30667	5.12	2.15	2.74333	4.83
		PbrMYB65	Pbr000749.2	6.80667	9.29	6.72667	7.98667	8.74	6.73	7.56667	5.27667
		PbrMYB66	Pbr039864.1	0.0133333	0.196667	0.0433333	0.23	0.326667	0.35	1.36333	0.443333
		PbrMYB67	Pbr038870.1	0.866667	1.60333	0.853333	1.45	0.96	1.17	2.6	1.68333
		PbrMYB68	Pbr031682.1	0.02	0.02	0.0333333	0.04	0.06	0.03	0.61	0.0366667
		PbrMYB69	Pbr028725.1	0.646667	1.17333	1.01667	0.286667	0.583333	0.39	0.813333	0.45
		PbrMYB70	Pbr019908.1	0	0	0	0	0	0	0	0
		PbrMYB71	Pbr001952.1	-	-	-	-	-		-	-
		PbrMYB72	Pbr001888.1	0.0333333	0.0466667	0.0433333	0.1	0.0166667	0.05	0.0533333	0.123333
		PbrMYB73	Pbr032528.1	1.30333	6.18333	1.75667	16.19	14.5433	10.85	5.52333	10.0433
		PbrMYB74	Pbr030135.1	-	-	-	-	-		-	-
		PbrMYB75	Pbr024977.1	0	0.05	0.0233333	0.176667	0.106667	0.09	0.22	0.0966667
		PbrMYB76	Pbr016663.1	0	0.0266667	0.0233333	0	0.0266667	0	0	0.0233333
		PbrMYB77	Pbr015230.1	1.15333	3.09	2.08333	15.0133	8.74333	10.72	10.2433	21.3233
		PbrMYB78	Pbr029909.1	0.0133333	0.0166667	0.0333333	0.176667	0.156667	0.04	0	0.03
		PbrMYB79	Pbr024978.1	0.02	0.04	0.06	0.126667	0.38	0.12	1.12	0.533333
		PbrMYB80	Pbr020733.1	15.4467	25.4367	13.5267	21.45	22.4033	23.81	31.4067	27.36
		PbrMYB81	Pbr003370.1	10.75	16.24	10.1	14.53	14.4733	14.46	14.92	15.05
		PbrMYB82	Pbr038922.1	51.4967	68.62	114.66	38.2733	50.7167	25.29	18.86	17.78
		PbrMYB83	Pbr020726.1	15.4467	25.4367	13.5267	21.45	22.4033	23.81	31.4067	27.36
		PbrMYB84	Pbr006264.1	5.12333	5.01333	4.65333	4.41	5.37333	3.15	2.54667	3.15333
		PbrMYB85	Pbr030136.1	0.02	0	0	0	0	0	0	0
		PbrMYB86	Pbr019903.1	0	0.0666667	0	0.18	0.0233333	0	0.41	0.08
		PbrMYB87	Pbr008630.1	0.04	0.276667	0.106667	0.02	0.19	0.06	0.04	0.02
		PbrMYB88	Pbr038434.1	0.7	2.82	0.853333	2.24	6.34	2.68	1.17333	1.6
		PbrMYB89	Pbr026080.1	1.83333	4.48667	1.11333	2.91	2.94333	1.76	2.47	3.06
		PbrMYB90	Pbr023831.1	-	-	-	-	-		-	-
		PbrMYB91	Pbr019293.1	1.79	4.46333	0.923333	2.84	5.87667	2.18	1.20333	4.16667
		PbrMYB92	Pbr007283.1	-	-	-	-	-		-	-
		PbrMYB93	Pbr006685.1	8.3	12.7867	8.16333	9.92	10.7733	9.52	12.9167	12.21
		PbrMYB94	Pbr005982.2	7.62	13.17	4.87	8.58667	11.0133	6.34	7.26667	10.3933
		PbrMYB95	Pbr004921.1	-	-	-	-	-		-	-
		PbrMYB96	Pbr003240.1	0.0366667	0	0.0366667	0	0	0	0	0.0166667
		PbrMYB97	Pbr039365.1	0.696667	1.13333	1.17333	0.29	0.766667	0.13	0.0166667	0.193333
		PbrMYB98	Pbr028978.1	0.0466667	0.05	0.0466667	0.0666667	0.0233333	0	0	0
		PbrMYB99	Pbr028561.1	0	0	0	0	0	0	0	0
		PbrMYB100	Pbr013413.1	18.8633	33.9533	22.95	22.2967	21.8967	25.59	26.2233	36.3033
		PbrMYB101	Pbr010042.1	0.476667	1.63667	0.943333	0.773333	1.11	25.59	0.54	0.793333
		PbrMYB102	Pbr039284.1	0.07	0.18	0.0266667	0.223333	0.196667	0.23	0.303333	0.206667
		PbrMYB103	Pbr036591.1	0	0	0	0	0	0	0.00666667	0
		PbrMYB104	Pbr036590.1	0	0	0	0	0	0	0.00666667	0
		PbrMYB105	Pbr017813.1	0	0	0	0	0	0	0.00666667	0
		PbrMYB106	Pbr012310.1	0.48	0.43	0.77	2.43667	1.06	2.9	6.91333	2.53667
		PbrMYB107	Pbr008748.1	1.48	2.17	1.92	3.75667	3.79	2.56	2.71	2.89
		PbrMYB108	Pbr001350.1	0	0.02	0	0	0	0	0.04	0
		PbrMYB109	Pbr024492.1	0.123333	0.52	0.363333	11.8667	6.12	9.24667	96.18	42.45
		PbrMYB110	Pbr024426.1	0	0	0.0333333	0	0.01	0	0	0
		PbrMYB111	Pbr022028.1	87.4033	200.983	99.7867	166.91	207.57	161.79	198.283	216.207
		PbrMYB112	Pbr020777.1	5.05667	5.97	5.45	5.17333	5.21	5.20333	4.84667	4.99667
		PbrMYB113	Pbr017972.1	0	0	0	0	0	0	0	0
		PbrMYB114	Pbr013713.1	1.63667	1.69333	1.45333	1.74	1.99667	1.54	1.77333	1.01333
		PbrMYB115	Pbr011369.1	1.92333	2.17667	2.08	1.24667	1.64333	1.15667	1.17	1.09
		PbrMYB116	Pbr003929.1	0.45	1.95333	0.933333	0.74	1.34	1.29	1.44667	1.3
		PbrMYB117	Pbr033988.1	0.52	0.43	0.433333	0.47	0.666667	0.466667	0.0933333	0.116667
		PbrMYB118	Pbr027028.1	0	0	0	0	0	0	0	0
		PbrMYB119	Pbr020666.1	0	0	0	0	0.0166667	0.0166667	0	0
		PbrMYB120	Pbr002549.1	3.01667	3.03667	4.23667	2.03	2.34	2.25333	3.62667	1.88333
		PbrMYB121	Pbr038869.1	0.126667	0.16	0.0933333	0.77	0.2	0.633333	4.39	2.14667
		PbrMYB122	Pbr038701.2	-	-	-	-	-		-	-
		PbrMYB123	Pbr038559.1	0.116667	0.0766667	0.0533333	0.04	0.06	0.02	0.09	0
		PbrMYB124	Pbr020365.1	0.0333333	0	0	0	0.0666667	0	0	0
		PbrMYB125	Pbr017565.1	43.01	42.3267	39.68	44.04	46.81	35.9433	38.1967	35.4267
		PbrMYB126	Pbr035927.1	5.54667	7.10333	4.4	5.47667	6.50667	5.35667	4.54667	6.16667
		PbrMYB127	Pbr028319.1	0.263333	0.66	0.22	0.61	0.566667	0.28	0.256667	0.0833333
		PbrMYB128	Pbr018379.1	0	0	0	0.0233333	0	0	0.08	0.04
		PbrMYB129	Pbr018029.1	0	0	0	0.496667	0.0233333	1.11667	2.36667	0.07
		PbrMYB130	Pbr036672.1	-	-	-	-	-		-	-
		PbrMYB131	Pbr027035.1	-	-	-	-	-		-	-
		PbrMYB132	Pbr019687.1	18.79	39.4667	33.2367	42.6733	42.82	46.5867	69.0967	63.5733
		PbrMYB133	Pbr017966.1	-	-	-	-	-		-	-
		PbrMYB134	Pbr009464.1	26.8467	37.15	25.02	31.6633	40.02	25.4633	26.6567	32.3467
	bZIP gene family
		PbrbZIP1	Pbr001076.1	3.42333	9.56667	3.28	6.76667	10.19	8.91333	20.8433	10.8533
		PbrbZIP2	Pbr002338.1	10.3367	10.7967	10.0367	10.0633	9.59	8.47	8.28	8.12
		PbrbZIP3	Pbr002470.1	1.63667	1.74333	1.39	2.25	2.23667	1.45	1.26	1.18333
		PbrbZIP4	Pbr002622.1	46.2567	42.2933	52.22	27.5867	29.9467	21.0933	40.0033	66.8533
		PbrbZIP5	Pbr002928.1	2.04	0.193333	0	0.453333	0.103333	0	0.57	0
		PbrbZIP6	Pbr002981.1	5.06	0.973333	0.796667	2.74667	1.13	0.65	0.996667	0.496667
		PbrbZIP7	Pbr003516.1	0	0	0.0133333	0	0	0	0	0
		PbrbZIP8	Pbr003518.1	0.273333	0.436667	0.343333	0.316667	0.316667	0.343333	1.09333	0.37
		PbrbZIP9	Pbr003750.1	5.61333	3.17	3.66667	4.61667	3.50333	3.67667	4.85	5.33333
		PbrbZIP10	Pbr004364.1	0.19	0.256667	0.19	0.25	0.38	0.6	1.91	0.456667
		PbrbZIP11	Pbr005556.1	17.0533	12.3833	11.1633	16.0733	12.75	15.5867	19.3467	20.44
		PbrbZIP12	Pbr005557.1	9.04667	5.53667	6.99333	5.75	8.42333	4.33	4.8	5.63
		PbrbZIP13	Pbr005860.1	7.74333	5.48333	6.77	6.69333	7.45667	4.91667	4.49	5.75333
		PbrbZIP14	Pbr005861.1	12.1433	15.3	11.1633	19.6	19.1067	17.7233	19.11	26.11
		PbrbZIP15	Pbr005914.1	1656.36	1123.99	1478.83	624.277	1130.32	699.5	475.277	877.197
		PbrbZIP16	Pbr006046.1	14.78	19.99	11.44	20.4433	25.55	14.8333	13.2167	18.9367
		PbrbZIP17	Pbr007163.1	2.17333	2.15333	2.19333	2.16333	1.53	2.22	1.48333	1.12
		PbrbZIP18	Pbr007566.2	2.44	1.80667	1.67333	2.46	1.59333	1.42667	2.62333	2.79
		PbrbZIP19	Pbr007589.1	7.29667	8.70667	14.9	10.8433	9.57333	7.18	4.68	13.8133
		PbrbZIP20	Pbr008557.1	2.05667	3.14333	1.8	2.06	3.44667	1.51333	0.776667	0.72
		PbrbZIP21	Pbr008558.1	0	0	0.0166667	0	0.02	0	0	0
		PbrbZIP22	Pbr009074.1	21.07	21.1033	19.2933	24.4733	21.6667	19.86	21.5467	17.78
		PbrbZIP23	Pbr009262.1	3.05333	10.89	4.69667	12.8133	12.4233	22.42	37.4967	39.9967
		PbrbZIP24	Pbr009654.1	24.57	27.58	24.5567	25.62	22.4033	30.52	26.6333	24.6867
		PbrbZIP25	Pbr009693.1	0.196667	0.306667	0.196667	0.04	0.08	0.15	0.0766667	0.0733333
		PbrbZIP26	Pbr010436.1	16.9033	15.71	16.27	16.1167	20.29	14.57	12.0233	12.94
		PbrbZIP27	Pbr010517.1	33.7433	35.9833	39.1733	40.8333	24.4633	43.7667	54.3367	37.5033
		PbrbZIP28	Pbr012802.1	0.523333	0.316667	0.23	0.05	0.45	0.26	0.31	0.246667
		PbrbZIP29	Pbr013043.1	0	0	0	0	0	0	0	0
		PbrbZIP30	Pbr013133.1	5.56667	3.52	3.90667	6.80333	6.32	6.91333	5.66333	10.1867
		PbrbZIP31	Pbr013209.1	0.06	0.03	0.03	0.03	0.0966667	0.03	0.03	0.116667
		PbrbZIP32	Pbr013267.1	11.02	8.55	10.6867	8.20333	8.06333	6.03667	6.13333	5.24667
		PbrbZIP33	Pbr014120.1	4.25667	3.55333	3.59333	3.38333	4.46333	1.76333	1.12667	1.73
		PbrbZIP34	Pbr014592.1	0	0	0.0133333	0	0	0	0	0
		PbrbZIP35	Pbr014594.1	0.273333	0.573333	0.213333	0.366667	0.68	0.363333	1.28	0.346667
		PbrbZIP36	Pbr015119.3	48.6567	47.4767	47.3033	50.7967	44.41	62.76	67.8533	59.6833
		PbrbZIP37	Pbr015675.1	18.76	23.42	18.4533	16.3167	19.9333	16.4267	17.82	18.9167
		PbrbZIP38	Pbr016302.1	21.24	20.82	19.7533	20.2867	18.6367	20.9967	19.2267	18.3633
		PbrbZIP39	Pbr016568.1	0	0.0633333	0	0.0333333	0.0966667	0.03	0.06	0.123333
		PbrbZIP40	Pbr017262.1	16.7967	16.1533	13.1767	15.1767	18.4667	12.1233	12.2133	12.2267
		PbrbZIP41	Pbr017284.1	5.31667	1.58333	4.46333	10.3067	6.81	8.51667	8.19333	13.5233
		PbrbZIP42	Pbr017778.1	0.116667	0.08	0.116667	0.0266667	0.0266667	0.0233333	0.17	0.143333
		PbrbZIP43	Pbr017979.1	0.47	0.476667	0.236667	0.45	0.276667	0.46	0.43	0.29
		PbrbZIP44	Pbr018534.1	16.6967	39.7833	22.5767	40.4	47.9167	57.6633	66.2667	48.1367
		PbrbZIP45	Pbr018536.1	0.06	0	0	0.0533333	0.103333	0.0533333	0.0466667	0
		PbrbZIP46	Pbr018746.1	1.83667	1.41333	0.776667	2.04	1.56333	2.07667	0.976667	1.68333
		PbrbZIP47	Pbr019461.1	30.47	27.28	29.4667	25.9567	34.3433	23.1767	15.0367	19.4567
		PbrbZIP48	Pbr019779.1	0.436667	0.133333	0.13	0.693333	0.726667	0.21	0	0.21
		PbrbZIP49	Pbr020210.1	1.98	0.3	0.346667	0.526667	0.676667	0.37	0.0833333	0
		PbrbZIP50	Pbr020743.1	0.946667	1.62667	0.943333	1.07	1.84	0.893333	0.72	1.02333
		PbrbZIP51	Pbr021041.1	45.0833	51.4133	39.2333	36.72	46.27	28.9267	30.7767	48.6333
		PbrbZIP52	Pbr022222.1	2.8	6.70333	3.35	3.97333	5.61667	5.29667	4.03333	4.82333
		PbrbZIP53	Pbr022503.1	0	0	0	0.04	0.02	0.02	0.0966667	0.316667
		PbrbZIP54	Pbr022685.1	40.2967	52.1833	43.9667	49.2	36.78	55.1333	48.2133	44.7733
		PbrbZIP55	Pbr022894.1	33.87	36.5667	32.4467	36.0467	28.44	38.7567	36.2633	32.6767
		PbrbZIP56	Pbr022933.1	12.6467	12.1333	13.6667	5.35667	8.99667	2.72333	3.24333	3.43667
		PbrbZIP57	Pbr023279.1	0	0	0	0	0	0	0	0
		PbrbZIP58	Pbr024746.1	20.93	19.8333	20.4667	20.4733	24.39	18.9667	19.42	21.9133
		PbrbZIP59	Pbr025283.1	19.6733	23.3933	23.49	23.8267	23.79	27.4667	30.4667	25.69
		PbrbZIP60	Pbr026554.1	7.56333	7.68333	6.58	6.52667	7.51	5.94333	5.82	5.56
		PbrbZIP61	Pbr026723.2	12.3933	15.9267	13.66	9.59667	13.9967	6.15333	12.11	11
		PbrbZIP62	Pbr026741.1	0.05	0.186667	0.0333333	0.336667	0.776667	0.226667	0.693333	1.92
		PbrbZIP63	Pbr026913.1	57.2533	57.9767	42.2467	43.1533	58.2533	35.0567	34.3433	42.91
		PbrbZIP64	Pbr027414.1	25.14	27.1733	27.5933	27.6733	29.65	26.2733	15.5033	16.47
		PbrbZIP65	Pbr027468.1	0.0333333	0.31	0.153333	0.196667	0.216667	0.146667	0.136667	0.0733333
		PbrbZIP66	Pbr027818.1	49.5733	43.2867	53.4667	29.6567	28.1067	20.0433	32.3333	52.1267
		PbrbZIP67	Pbr028080.1	12.5867	11.7167	15.6233	9.55667	13.39	8.66667	7.71667	8.97333
		PbrbZIP68	Pbr028081.1	5.30333	3.80333	3.74333	7.01333	5.95	9.18667	12.9033	10.6667
		PbrbZIP69	Pbr028249.1	0	0	0	0	0	0	0	0
		PbrbZIP70	Pbr028659.1	86.0833	94.12	84.2567	65.5633	73.7667	65.3667	70.3433	64.0433
		PbrbZIP71	Pbr029239.1	0.47	0.476667	0.236667	0.45	0.276667	0.46	0.43	0.29
		PbrbZIP72	Pbr029701.1	30.8567	30.1133	27.1267	26.3033	29.3067	21.2667	21.63	21.29
		PbrbZIP73	Pbr030038.1	0	0	0	0	0	0	0.0866667	0
		PbrbZIP74	Pbr030476.1	7.19	10.6067	8.78333	6.94667	7.80333	6.69667	15.1967	11.5033
		PbrbZIP75	Pbr030604.1	0.17	0.406667	0.216667	0.17	0.293333	0.09	0.136667	0.2
		PbrbZIP76	Pbr030829.1	36.3567	38.9	39.9667	31.0167	25.4833	38.66	33.95	22.43
		PbrbZIP77	Pbr031203.1	0	0.0166667	0	0	0	0	0	0.13
		PbrbZIP78	Pbr033760.1	1.32667	4.69667	1.02	3.52667	5.94	6.88333	7.05667	5.93
		PbrbZIP79	Pbr034805.1	0.0866667	0.26	0.106667	0.0866667	0.223333	0.06	0.203333	0.04
		PbrbZIP80	Pbr035554.1	0	0	0	0	0	0	0	0
		PbrbZIP81	Pbr035863.1	0.663333	0.95	0.816667	1.48667	0.693333	0.793333	0.48	1.24333
		PbrbZIP82	Pbr014397.1	45.1833	49.0567	44.44	32.14	47.0833	16.8367	19.68	18.1
		PbrbZIP83	Pbr036605.1	0.43	1.07	0.69	0.72	0.63	0.32	0.61	0.313333
		PbrbZIP84	Pbr037165.1	9.43	9.09667	9.67667	8.44333	8.55333	7.33	8.30333	7.38333
		PbrbZIP85	Pbr038249.1	0	0.0166667	0.0166667	0	0.0166667	0.03	0.0166667	0.0166667
		PbrbZIP86	Pbr039911.1	0	0.106667	0.153333	0.0733333	0.203333	0.13	0.0566667	0.0233333
		PbrbZIP87	Pbr039916.1	10.13	8.39333	9.76667	10.88	10.4267	10.1533	9.65333	11.3867
		PbrbZIP88	Pbr040390.1	27.7533	30.43	28.3133	29.4333	32.92	22.6533	23.82	23.7667
		PbrbZIP89	Pbr040479.1	6.7	11.94	9.50333	12.485	10.31	11.25	18.6267	6.12333
		PbrbZIP90	Pbr041663.1	18.7933	21.8567	16.6933	13.9067	16.1567	12.42	14.6467	17.1467
		PbrbZIP91	Pbr042765.1	3.54333	3.90667	3.26667	3.69	4.62667	3.04667	2.54667	2.3
		PbrbZIP92	Pbr042848.1	14.7567	13.3467	13.18	12.52	12.3867	12.55	10.7533	12.29

## Sheet: Table S6
	Table S6 Possible binding sites of TFs in the promoters of PbrCNGC1, PbrGnai1, PbrACD6, and PbrSOBIR1
	Gene name		Gene ID	Homogenous gene in Arabidopsis	Predicted binding sites in promoters
					Predicted binding sites in PbrCNGC1 promoter	Predicted binding sites in PbrGnai1 promoter	Predicted binding sites in PbrACD6 promoter	Predicted binding sites in PbrSOBIR1 promoter
	WRKY family gene
		PbrWRKY2	Pbr018725.1	AT4G23810.1	P1, P2	P1	P1	P1
		PbrWRKY3	Pbr013623.1	AT4G23810.1	P1, P2	-	-	-
		PbrWRKY9	Pbr023119.1	AT5G56270.1	P1, P2	P1	P1	P1
		PbrWRKY18	Pbr003660.1	AT4G23810.1	P2	-	-	P1
		PbrWRKY19	Pbr014160.1	AT4G23810.1	P1, P2	P1	P1	P1
		PbrWRKY28	Pbr002913.1	AT3G56400.1	-	-	-	P1
		PbrWRKY34	Pbr019030.1	AT1G80840.1	P1, P2	P1	P1	P1
		PbrWRKY39	Pbr029646.1	AT4G18170.1	P1, P2	P1	P1	P1
		PbrWRKY42	Pbr018160.1	AT4G31550.1	-	-	-	P1
		PbrWRKY43	Pbr018132.1	AT4G31550.1	-	-	-	P1
		PbrWRKY52	Pbr031548.1	AT4G23810.1	P1, P2	P1	P1	P1
		PbrWRKY55	Pbr001238.1	AT3G56400.1	-	-	-	P1
		PbrWRKY56	Pbr001239.1	AT3G56400.1	-	-	-	P1
		PbrWRKY71	Pbr002685.1	AT2G24570.1	-	-	-	P1
		PbrWRKY74	Pbr020001.1	AT4G31800.2	P1, P2	P1	P1	P1
		PbrWRKY84	Pbr002398.1	AT4G18170.1	P1, P2	P1	P1	P1
		PbrWRKY86	Pbr041858.1	AT5G15130.1	-	-	-	-
		PbrWRKY87	Pbr038101.1	AT5G13080.1	P1, P2	P1	P1	P1
		PbrWRKY88	Pbr015939.1	AT2G38470.1	P1, P2	P1	P1	P1
	MYB family gene
		PbrMYB7	Pbr009229.1	AT4G32730.2	P3	-	-	P1
		PbrMYB11	Pbr013315.1	AT1G68320.1	-	-	-	-
	bZIP family gene
		PbrbZIP36	Pbr015119.3	AT1G42990.1	P1, P2	-	-	-
		PbrbZIP68	Pbr028081.1	AT4G38900.3	-	-	-	-
